# Supplementary material for: In Silico Identification of Anti-SARS-CoV-2 Medicinal Plants Using Cheminformatics and Machine Learning
Source: Molecules. 2022 Dec 26;28(1):208. doi: 10.3390/molecules28010208 (PMC9821958; doi:10.3390/molecules28010208)
Supplement: Supplementary file 1 [file molecules-28-00208-s001.zip]

Archive with 3 entries (2 files):
- molecules-2030956-supplementary/
- molecules-2030956-supplementary/Supplementary Materials.pdf
- molecules-2030956-supplementary/Supplementary Tables.xlsx
