# Supplementary material for: In Silico Identification of Anti-SARS-CoV-2 Medicinal Plants Using Cheminformatics and Machine Learning
Source: Molecules. 2022 Dec 26;28(1):208. doi: 10.3390/molecules28010208 (PMC9821958; doi:10.3390/molecules28010208)
Supplement: Supplementary file 1 [file molecules-28-00208-s001.zip › molecules-2030956-supplementary/Supplementary Tables.xlsx]

## Sheet: Table S1
SMILES	CHEMBL ID	Classification
CCN(CC)Cc1cc(Nc2ccnc3cc(Cl)ccc23)ccc1O.Cl.Cl.O.O	CHEMBL1357648	Active
C[C@H](CS)C(=O)N1CCC[C@H]1C(=O)O	CHEMBL1560	Active
CC(C)(C)c1ccccc1Oc1ncccc1NC(=O)Nc1ccc(OC(F)(F)F)cc1	CHEMBL2333770	Active
COc1ccc2c(c1)[C@]13CCCC[C@@H]1[C@H](C2)N(C)CC3	CHEMBL52440	Active
Cc1noc2c1-c1ccccc1C(c1ccc(Cl)cc1)=NC2CC(N)=O	CHEMBL4125931	Active
CCC(CC)COC(=O)[C@H](C)N[P@](=O)(OC[C@H]1O[C@@](C#N)(c2ccc3c(N)ncnn23)[C@H](O)[C@@H]1O)Oc1ccccc1	CHEMBL4065616	Active
COc1cccc2c1CCCC2CCCN1CCN(C2CCCCC2)CC1	CHEMBL53325	Active
CC(C)(C)c1cc(C=C(C#N)C#N)cc(C(C)(C)C)c1O	CHEMBL78150	Active
CCN(CCO)CCCC(C)Nc1ccnc2cc(Cl)ccc12.O=S(=O)(O)O	CHEMBL1690	Active
Cc1cc(Nc2cc(N)ncn2)c(=O)n2c1C(=O)NC21CCCCC1	CHEMBL4073443	Active
COC(=O)C[C@@](O)(CCC(C)(C)O)C(=O)O[C@@H]1C(OC)=C[C@]23CCCN2CCc2cc4c(cc2[C@@H]13)OCO4	CHEMBL1565817	Active
COc1cc2c(c(OC)n1)[C@]1(O)[C@H](O)[C@H](CN(C)C)[C@@H](c3ccccc3)[C@]1(c1ccc(C#N)cc1)O2	CHEMBL4303782	Active
CN(C)C(=N)NC(=N)N	CHEMBL1431	Active
Cc1cc2c(C(N)=O)cccc2n1-c1nc2c(c(NCc3ccccc3)n1)COCC2	CHEMBL3747513	Active
Cc1c(CN2CCN(C(=O)[C@H](C)O)CC2)sc2c(N3CCOCC3)nc(-c3cnc(N)nc3)nc12	CHEMBL1922094	Active
CN(Cc1cnc2nc(N)nc(N)c2n1)c1ccc(C(=O)N[C@@H](CCC(=O)O)C(=O)O)cc1	CHEMBL34259	Active
Nc1nc(NC[C@H]2CC[C@H](CNS(=O)(=O)c3cccc4ccccc34)CC2)nc2ccccc12	CHEMBL17645	Active
CN(C)CCCN1c2ccccc2Sc2ccc(Cl)cc21.Cl	CHEMBL1713	Active
COc1cccc2c(N3CCc4ccccc4C3C)nc(Nc3ccc(F)cc3C)nc12	CHEMBL4303559	Active
COc1ccc(CCN2CCC(Nc3nc4ccccc4n3Cc3ccc(F)cc3)CC2)cc1	CHEMBL296419	Active
CCN1CCN(Cc2ccc(-c3cc4c(N[C@H](C)c5ccccc5)ncnc4[nH]3)cc2)CC1	CHEMBL587723	Active
CC[C@H](NC(=O)[C@H](CS(=O)(=O)CC1CC1)N[C@@H](c1ccc(F)cc1)C(F)(F)F)C(=O)C(=O)NC1CC1	CHEMBL4303448	Active
CC[C@H]1OC(=O)[C@H](C)[C@@H](O[C@H]2C[C@@](C)(OC)[C@@H](O)[C@H](C)O2)[C@H](C)[C@@H](O[C@@H]2O[C@H](C)C[C@H](N(C)C)[C@H]2O)[C@](C)(O)C[C@@H](C)CN(C)[C@H](C)[C@@H](O)[C@]1(C)O	CHEMBL529	Active
CCSc1ccc2c(c1)N(CCCN1CCN(C)CC1)c1ccccc1S2.O=C(O)/C=C\C(=O)O.O=C(O)/C=C\C(=O)O	CHEMBL3989478	Active
C[C@@H]1CS/C(=N\NC(=O)C(=O)[C@@H](NC(=O)C2CCCCCC2)C2CCOCC2)N1C	CHEMBL4303672	Active
Nc1c[nH]c(=O)c2cc(-c3ccccc3)sc12	CHEMBL3393171	Active
CC(C)CC(NC(=O)OCc1ccccc1)C(=O)NC(C(=O)NCC(=O)C=[N+]=[N-])C(C)C	CHEMBL4303578	Active
Cc1ncsc1-c1ccc(CNC(=O)[C@@H]2C[C@@H](O)CN2C(=O)[C@@H](NC(=O)COCCOCCOCCNC(=O)C[C@@H]2N=C(c3ccc(Cl)cc3)c3c(sc(C)c3C)-n3c(C)nnc32)C(C)(C)C)cc1	CHEMBL4226570	Active
C1=C(c2ccc(CN3CCCCC3)cc2)N2CCN=C2c2ccccc21	CHEMBL312225	Active
Clc1ccc(C(OCCN2CCCCC2)c2ccccc2)cc1	CHEMBL415087	Active
O=c1c(O)c(-c2ccc(O)c(O)c2)oc2cc(O)cc(O)c12	CHEMBL50	Active
COc1cccc2c(NCc3ccccc3)nc(-n3c(N)nc4ccccc43)nc12	CHEMBL3746912	Active
Cl.Cl.OCCN1CCN(CCCN2c3ccccc3Sc3ccc(C(F)(F)F)cc32)CC1	CHEMBL1448187	Active
CC(C)[C@H](NC(=O)OCc1ccccc1)C(=O)NC(C=O)Cc1ccccc1	CHEMBL423112	Active
CCCC(CCC)C(=O)O	CHEMBL109	Active
CCN(CC)CCOc1ccc(C(O)(Cc2ccc(Cl)cc2)c2ccc(C)cc2)cc1	CHEMBL187709	Active
C[C@@H]1CN(c2ncc(C(O)CO)cc2Cl)CCN1c1nc2c(-c3cc(F)c(F)c(F)c3)cc(C(F)(F)F)cc2[nH]1	CHEMBL209569	Active
NCCCC[C@H](N[C@@H](CCc1ccccc1)C(=O)O)C(=O)N1CCC[C@H]1C(=O)O	CHEMBL1237	Active
COc1cc2c(cc1N1C[C@H](C)N[C@H](C)C1)N(C(=O)c1ccc(-c3ccc(-c4noc(C)n4)cc3C)cc1)CC2	CHEMBL196666	Active
CC(C)CC1NC(=O)C(Cc2cn(Cc3ccc(Br)cc3)c3ccccc23)N(C)C(=O)C(CC(C)C)NC(=O)C(CC(C)C)N(C)C(=O)C(CC(C)C)NC(=O)C(CCC#N)OC(=O)C(C)N(C)C1=O	CHEMBL4303785	Active
CCN(CC)Cc1cc(Nc2ccnc3cc(Cl)ccc23)ccc1O	CHEMBL682	Active
CN1C(=O)C2C(N=C(/C=C/c3cccc(Cl)c3)N2C)N(C)C1=O	CHEMBL483243	Active
C=CC(C)CC1NC(=O)C(CC(C)C)N(C)C(=O)C(C)N(C)C(=O)C(C(C)CC)NC(=O)C(C(O)C(C)C)NC(=O)C2CCCCN2C(=O)C(C)N(C)C1=O	CHEMBL4303784	Active
COc1cccc2c1C(=O)c1c(O)c3c(c(O)c1C2=O)C[C@@](O)(C(C)=O)C[C@@H]3O[C@H]1C[C@H](N)[C@H](O)[C@H](C)O1	CHEMBL178	Active
Cc1sc2c(c1C)C(c1ccc(Cl)cc1)=N[C@@H](CC(=O)NCCCCCCCCNC(=O)COc1cccc3c1C(=O)N(C1CCC(=O)NC1=O)C3=O)c1nnc(C)n1-2	CHEMBL4303781	Active
O=[N+]([O-])c1ccc(NN=Cc2sc(N3CCOCC3)nc2-c2ccccc2)c(S(=O)(=O)Nc2ccccc2Cl)c1	CHEMBL1301049	Active
O=C(Nc1ccc(Cl)c(Cl)c1)Nc1ccc(Cl)c(Cl)c1	CHEMBL10835	Active
Cc1cccc(/C=N/Nc2cc(N3CCOCC3)nc(OCCc3ccccn3)n2)c1	CHEMBL4297643	Active
CN(C)CCn1c(C(=O)N2CCN(c3ccccc3Cl)CC2)c(C(c2ccc(O)cc2)c2ccc(O)cc2)c2ccccc21	CHEMBL4303522	Active
C=C[C@H]1CN2CC[C@H]1C[C@@H]2[C@@H](O)c1ccnc2ccc(OC)cc12.Cl.O	CHEMBL1435413	Active
Cl.OC(c1cc(C(F)(F)F)nc2c(C(F)(F)F)cccc12)C1CCCCN1	CHEMBL535650	Active
CN(C)CCOc1ccc(/C(=C(/CCCl)c2ccccc2)c2ccccc2)cc1.O=C(O)CC(O)(CC(=O)O)C(=O)O	CHEMBL1200675	Active
C[C@H]1C[C@H](C)C(=O)[C@H]([C@H](O)CC2CC(=O)NC(=O)C2)C1	CHEMBL123292	Active
Nc1ncc(-c2ccnc(Nc3ccncc3)n2)c(CC2CC2)n1	CHEMBL3781415	Active
COc1ccc(-c2cc3c(C)nc(N)nc3n([C@H]3CC[C@H](OCCO)CC3)c2=O)cn1	CHEMBL1234354	Active
O=C(O)/C(Cc1ccccc1[N+](=O)[O-])=N\Nc1nc(-c2ccc(Cl)c(Cl)c2)cs1	CHEMBL254578	Active
CC(C)c1cc(C(=O)N2Cc3ccc(CN4CCN(C)CC4)cc3C2)c(O)cc1O	CHEMBL1214827	Active
O=C(c1ccc(-n2nnc3cccnc32)cc1)N(c1ncccc1Cl)[C@@H]1CCCNC1	CHEMBL4109308	Active
CCNC/C=C\CNCCCCNCCCCNC/C=C\CNCC	CHEMBL423894	Active
COc1cc2c(N3CCN(C(=O)Nc4ccc(OC(C)C)cc4)CC3)ncnc2cc1OCCCN1CCCCC1	CHEMBL124660	Active
O=C(c1c2ccccc2cc2ccccc12)N1CCC(N2CCC[C@@H](C(=O)N3CCOCC3)C2)CC1	CHEMBL208943	Active
Cc1nc2cnc3ccc(C#Cc4cccnc4)cc3c2n1-c1ccc(C(C)(C)C#N)cc1	CHEMBL2134545	Active
CC(C)(C)c1cc(C=C(C#N)C#N)cc(Br)c1O	CHEMBL2218926	Active
CCN(CC)CCO[C@H]1CC[C@@]2(C)C(=CC[C@H]3[C@@H]4CCC(=O)[C@@]4(C)CC[C@@H]32)C1	CHEMBL365141	Active
CC(=O)[C@]1(N)Cc2c(O)c3c(c(O)c2[C@@H](O[C@H]2C[C@H](O)[C@H](O)CO2)C1)C(=O)c1ccccc1C3=O	CHEMBL1186894	Active
Nc1nc(O)c2[nH]nnc2n1	CHEMBL374107	Active
CNCc1ccc(-c2cc(-c3nc(-c4ccc(S(=O)(=O)C(C)C)cc4)cnc3N)on2)cc1	CHEMBL3989870	Active
CN1CCN(C2CCN(C(=O)Nc3cc(Oc4ccc(NC(=O)C5(C(=O)Nc6ccc(F)cc6)CC5)c(F)c4)ccn3)CC2)CC1	CHEMBL3039525	Active
CS(=O)(=O)O.Cc1c(O)cccc1C(=O)N[C@@H](CSc1ccccc1)[C@H](O)CN1C[C@H]2CCCC[C@H]2C[C@H]1C(=O)NC(C)(C)C	CHEMBL1205	Active
Cn1nc(C(C)(C)C)cc1C(=O)N[C@@H](Cc1cccc(Cl)c1)C(=O)NCC#N	CHEMBL564131	Active
Cl.Cl.Cl.O[C@@H](COc1cccc2ncccc12)CN1CCN([C@@H]2c3ccccc3[C@@H]3[C@H](c4ccccc42)C3(F)F)CC1	CHEMBL2074689	Active
C#CCC(Cc1cnc2nc(N)nc(N)c2n1)c1ccc(C(=O)N[C@@H](CCC(=O)O)C(=O)O)cc1	CHEMBL1201746	Active
O=C(Nc1ccc([N+](=O)[O-])cc1Cl)c1cc(Cl)ccc1O	CHEMBL1448	Active
OCCCNc1cc(-c2ccnc(Nc3cccc(Cl)c3)n2)ccn1	CHEMBL300389	Active
CCCCCCCCCCCCCCOc1ccc(C(=O)O)o1	CHEMBL1562779	Active
COc1ccccc1[C@H](Cn1c(=O)n(C(C)(C)C(=O)O)c(=O)c2c(C)c(-c3ncco3)sc21)OC1CCOCC1	CHEMBL3407547	Active
Cc1cc(O)c2c(=O)c3c(O)cc(O)c4c5c(O)cc(O)c6c(=O)c7c(O)cc(C)c8c1c2c(c34)c(c78)c65	CHEMBL286494	Active
CC(C)(O)c1ccc2c(c1)/C(=C/CCN1CC[C@](O)(c3ccc(Cl)cc3)C(C)(C)C1)c1cccnc1CO2	CHEMBL4303649	Active
Cc1[nH]c(/C=C2\C(=O)Nc3ccc(S(=O)(=O)Cc4c(Cl)cccc4Cl)cc32)c(C)c1C(=O)N1CCC[C@@H]1CN1CCCC1	CHEMBL450786	Active
Fc1ccc(-c2ccc(CN3CCN(c4cccc5ccoc45)CC3)[nH]2)cc1	CHEMBL292187	Active
Cc1nc(N)nc(N)c1-c1ccc(Cl)c(Cl)c1	CHEMBL264373	Active
Nc1ncnc2c1ncn2[C@@H]1CC[C@@H](O)[C@H]1O	CHEMBL301499	Active
CC(C)(O)CNc1ncc(-c2ccnc(Nc3ccnc(Cl)c3)n2)c(CC2CC2)n1	CHEMBL3913746	Active
CCN(CC)c1ccc2cc(-c3nc4ccccc4[nH]3)c(=O)oc2c1	CHEMBL374632	Active
Nc1ccc(C(=O)Nc2cccc(-c3nc(N4CCOCC4)c4oc5ncccc5c4n3)c2)cn1	CHEMBL2178735	Active
O=c1cc(N2CCOCC2)oc2c(-c3cccc4c3sc3ccccc34)cccc12	CHEMBL188678	Active
Cn1cnc(-c2cc3nccc(Oc4ccc(NC(=S)NC(=O)Cc5ccccc5)cc4F)c3s2)c1	CHEMBL254760	Active
c1cncc(CN2CCC(n3ncc4c(N5CCOCC5)nc(-c5ccc6[nH]ccc6c5)nc43)CC2)c1	CHEMBL583194	Active
COc1c(C)c2c(c(O)c1C/C=C(\C)CCC(=O)O)C(=O)OC2	CHEMBL866	Active
COc1cc(C[C@H]2c3cc(OC)c(OC)cc3CCN2C)c(Oc2cc3c(cc2OC)-c2c(OC)c(OC)cc4c2[C@H](C3)N(C)CC4)cc1OC	CHEMBL507100	Active
Cc1[nH]c(/C=C2\C(=O)Nc3cc(-c4ccccc4)ccc32)c(C)c1CCC(=O)O	CHEMBL149201	Active
Nc1nccc2c1ncn2[C@@H]1C=C(CO)[C@@H](O)[C@H]1O	CHEMBL154745	Active
O=C(CCCN1CCC2(CC1)C(=O)N(Cc1cccc(F)c1)CN2c1ccccc1)c1ccc(F)cc1	CHEMBL137648	Active
CC(C)C[C@@H](C=O)NC(=O)[C@H](CC(C)C)NC(=O)[C@H](CC(C)C)NC(=O)OCc1ccccc1	CHEMBL64925	Active
Cc1cc2c(F)c(Oc3ncnn4cc(OC[C@@H](C)OC(=O)[C@H](C)N)c(C)c34)ccc2[nH]1	CHEMBL270995	Active
Nc1nc(N)c2nc(CNc3ccc(C(=O)NC(CCC(=O)O)C(=O)O)cc3)cnc2n1	CHEMBL274619	Active
COc1ccc(CNc2nc(N(CCO)CCO)nc3c2ncn3C(C)C)cc1	CHEMBL80713	Active
C[C@@H]1COCCN1c1cc(=O)n2c(n1)N(Cc1cncc(Cl)c1)[C@H](C(F)(F)F)CC2	CHEMBL3622372	Active
COc1cc(NCc2ccc3nc(N)nc(N)c3c2C)cc(OC)c1OC	CHEMBL119	Active
c1ccc(CNc2nc(NCc3ccccc3)c3ccccc3n2)cc1	CHEMBL1624459	Active
CCc1ccc(CCOc2ccc(CC3SC(=O)NC3=O)cc2)nc1	CHEMBL595	Active
O=S(=O)(NCC1CC1)c1ccc(Nc2nccc(N3CCCc4cc(O)ccc43)n2)cc1	CHEMBL4303620	Active
CC[C@H](CC#N)OC(=O)N[C@@H](C)c1cccc(NC(=O)Nc2ccc(-c3cnco3)c(OC)c2)c1	CHEMBL3349001	Active
Cc1ccc(C(=O)Nc2cccc(C(F)(F)F)c2)cc1Nc1nc(-c2cccnc2)nc2c1cnn2C	CHEMBL3752910	Active
CC(C)C[C@H](NC(=O)[C@@H](NC(=O)c1cccc(-c2ccccc2)n1)[C@@H](C)O)B(O)O	CHEMBL270515	Active
CN1CCC(=C2c3ccccc3C=Cc3ccccc32)CC1.Cl	CHEMBL1716	Inactive
Cc1sc2c(c1C)C(c1ccc(Cl)cc1)=N[C@@H](CC(=O)Nc1ccc(OCCOCCOCCOCCNc3cccc4c3C(=O)N(C3CCC(=O)NC3=O)C4=O)cc1)c1nnc(C)n1-2	CHEMBL4226052	Inactive
COc1cc(NC(=O)c2cccc(-n3cc(NC(=O)Nc4cccc(C)c4)cn3)c2)cc(OC)c1OC	CHEMBL3393599	Inactive
Nc1ccc(S(=O)(=O)NC(=O)c2ccccc2)cc1	CHEMBL1243	Inactive
CNc1nc(Nc2ccc(C(=O)N3CCOCC3)cc2OC)ncc1Cl	CHEMBL2170016	Inactive
CC(=O)OCC(=O)[C@@]1(O)CCC2C3CCC4=CC(=O)CC[C@]4(C)C3[C@@H](O)C[C@@]21C	CHEMBL306147	Inactive
NCCCNCCCCNCCCN	CHEMBL23194	Inactive
Cc1nc2c(c(=O)[nH]1)CSCC2	CHEMBL483348	Inactive
CC12NC(Cc3ccccc31)c1ccccc12	CHEMBL442137	Inactive
O=C1NC(=O)C(c2ccccc2)N1	CHEMBL156406	Inactive
COc1ccccc1OC[C@@H](O)CNC(C)C	CHEMBL2106030	Inactive
CSCC[C@H](N)C(=O)O	CHEMBL42336	Inactive
NNc1nncc2ccccc12	CHEMBL276832	Inactive
O=C(CCc1ccc(O)cc1)c1c(O)cc(O)cc1O	CHEMBL45068	Inactive
CCOc1cc(C(=O)Nc2ccc(Cl)c(-c3nc4ccccc4[nH]3)c2)cc(OCC)c1OCC	CHEMBL514344	Inactive
O[C@H]1CC[C@H](Nc2nc(-c3ccccc3)nc3[nH]ccc23)CC1	CHEMBL4204703	Inactive
Cc1ccc(-c2ccc(F)cc2COc2ccc(CCC(=O)O)cc2)cc1	CHEMBL2058533	Inactive
OC(c1ccccc1)C1CCN(CCc2ccccc2)CC1	CHEMBL18972	Inactive
CN(C)c1ccc(C(=O)NCCCCCCC(=O)NO)cc1	CHEMBL140000	Inactive
CC(C)CC(N)=O	CHEMBL171066	Inactive
COc1cc(C[C@H](C)[C@H](C)Cc2ccc3c(c2)OCO3)ccc1O	CHEMBL254071	Inactive
O=C(OCCOCCO)c1ccccc1Nc1cccc(C(F)(F)F)c1	CHEMBL1451633	Inactive
NCCc1c[nH]cn1	CHEMBL90	Inactive
CN(C)CC[C@@H](c1ccc(Cl)cc1)c1ccccn1.O=C(O)/C=C\C(=O)O	CHEMBL1200927	Inactive
Cc1cc(-c2ccc(/N=N/c3ccc4c(S(=O)(=O)O)cc(S(=O)(=O)O)c(N)c4c3O)c(C)c2)ccc1/N=N/c1ccc2c(S(=O)(=O)O)cc(S(=O)(=O)O)c(N)c2c1O	CHEMBL1015	Inactive
CC(=O)NCC(=O)N[C@H](CCC(=O)O)C(=O)O	CHEMBL1357656	Inactive
COc1ccc2[nH]c3c(-c4cccc5ccccc45)nccc3c2c1	CHEMBL4303369	Inactive
CC(C)c1nc(N(C)S(C)(=O)=O)nc(-c2ccc(F)cc2)c1/C=C/C(O)CC(O)CC(=O)O	CHEMBL1357356	Inactive
Cc1cc(-c2ccc(CC(=O)Nc3ccc(-c4cccnc4)cc3)cc2)ccn1	CHEMBL2139947	Inactive
C/C(=N\c1ccccc1N)c1c(C)cc(=O)n(O)c1O	CHEMBL1363071	Inactive
CC(=O)N[C@@H](Cc1ccc(O)cc1)C(=O)O	CHEMBL65543	Inactive
CS/C(N)=C(C#N)/C(C#N)=C(\N)SC	CHEMBL97858	Inactive
CCN(C)C	CHEMBL609099	Inactive
O=C(Nc1ccc(C(O)(C(F)(F)F)C(F)(F)F)cc1)c1ccc(C(F)(F)F)cc1	CHEMBL3094387	Inactive
CN(C/C=C/C#CC(C)(C)C)Cc1cccc2ccccc12	CHEMBL822	Inactive
O=C(O)CCCCCCCCC(=O)O	CHEMBL1232164	Inactive
CN1CCc2cc(Cl)c(O)cc2[C@@H](c2ccccc2)C1.Cl	CHEMBL1256645	Inactive
CC1(C)CCC(C)(C)c2cc(C3(c4ccc5cc(C(=O)O)ccc5c4)SCCS3)ccc21	CHEMBL3786184	Inactive
Cc1ccc(/C=C2\CNC/C(=C\c3ccc(C)cc3)C2=O)cc1.Cl	CHEMBL1990474	Inactive
O=C(O)c1ccccn1	CHEMBL72628	Inactive
C#Cc1cnc(O)nc1O	CHEMBL355200	Inactive
CC(C)NCC(O)c1ccc(N)c(C#N)c1	CHEMBL1374751	Inactive
COc1cc(O)c2c(c1)C(=O)c1cc(C)cc(O)c1C2=O	CHEMBL42624	Inactive
NC(=O)c1cccc(-c2cc(Nc3ccc(OC(F)(F)F)cc3)ncn2)c1	CHEMBL483847	Inactive
COc1ccc([C@@H]2CC(=O)c3c(O)cc(O)cc3O2)cc1O	CHEMBL399121	Inactive
O/N=C/c1cc[n+](COC[n+]2ccc(/C=N/O)cc2)cc1.[Cl-].[Cl-]	CHEMBL291233	Inactive
C[N+](C)(C)CC(=O)O.[Cl-]	CHEMBL1201130	Inactive
OCC[N+]12CN3CN(CN(C3)C1)C2	CHEMBL4303724	Inactive
CC/C(=C(/CC)c1ccc(O)cc1)c1ccc(O)cc1	CHEMBL411	Inactive
c1cnc(NCc2ccc(CNc3ncccn3)cc2)nc1	CHEMBL3545330	Inactive
C[C@@H](C(=O)O)c1ccc(-c2ccccc2)c(F)c1	CHEMBL190083	Inactive
CCN(CC)S(=O)(=O)c1ccc(C(=O)O)cc1	CHEMBL1705586	Inactive
O=C1C(O)=C(O)C(=O)C(O)=C1O	CHEMBL1329029	Inactive
CN(C)C(=S)SC(=S)N(C)C	CHEMBL571700	Inactive
Nc1ncnc2c1ncn2CCOCP(=O)(O)O	CHEMBL484	Inactive
NCCc1ccc(O)cc1	CHEMBL11608	Inactive
NCCOB(c1ccccc1)c1ccccc1	CHEMBL169233	Inactive
Cc1ccnc2c1CCCC2C(N)=S	CHEMBL2107405	Inactive
c1ccc2c(CC3=NCCN3)cccc2c1	CHEMBL761	Inactive
Nc1nccc(/C=C/c2ccccc2)n1	CHEMBL1209431	Inactive
C[N+](C)(C)CC#CCN1CCCC1=O.[I-]	CHEMBL23957	Inactive
N#CCCCSC(=N)N	CHEMBL4297540	Inactive
Nc1ccc2cc3ccc(N)cc3nc2c1	CHEMBL55400	Inactive
Cc1ccc2c(Cl)cc(Cl)c(O)c2n1	CHEMBL224325	Inactive
CCCCCCc1ccc(O)cc1O.Nc1c2ccccc2nc2ccccc12	CHEMBL1201038	Inactive
CON.Cl	CHEMBL1609430	Inactive
O=C1c2ccccc2C(=O)C1c1ccc(Br)cc1	CHEMBL288496	Inactive
Cl.NCCS	CHEMBL1256137	Inactive
NC(=O)c1cnccn1	CHEMBL614	Inactive
Cc1cc(NCCO)nc(-c2ccc(Br)cc2)n1	CHEMBL1956589	Inactive
CCCCCCCCCCCCCCCCCCCCCCCCCCCCO	CHEMBL1951714	Inactive
NC(=O)C(c1ccccc1)(c1ccc(F)cc1)c1ccc(F)cc1	CHEMBL405821	Inactive
C[C@H](NC(=O)/C(C#N)=C/c1ccc(O)c(O)c1)c1ccccc1	CHEMBL261557	Inactive
CCCOC(=O)c1ccc(O)cc1	CHEMBL194014	Inactive
c1ccc(C(NCc2cccnc2)(c2ccccc2)c2ccccc2)cc1	CHEMBL1441661	Inactive
O=C(/C=C/c1ccc2ccccc2n1)c1ccncc1	CHEMBL3105836	Inactive
O=CC=Cc1ccccc1	CHEMBL3187944	Inactive
Cl.ClCCN(CCCl)CCCl	CHEMBL1397643	Inactive
NCCCCCCCCN	CHEMBL29392	Inactive
Cc1ncc(CO)c(CO)c1O.Cl	CHEMBL1200756	Inactive
CC(C)Cc1ccc([C@@H](C)C(=O)NS(C)(=O)=O)cc1	CHEMBL191413	Inactive
CC1(CN)Cc2ccccc2C1	CHEMBL4303509	Inactive
S=C=NCc1ccccc1	CHEMBL55285	Inactive
CC(Oc1ccc(O)cc1)(P(=O)(O)O)P(=O)(O)O	CHEMBL34819	Inactive
NN=C(N)N	CHEMBL225304	Inactive
Nc1nc2c(ccc3ccccc32)s1	CHEMBL1709719	Inactive
N=C(N)SCc1ccc(B(O)O)cc1	CHEMBL4303420	Inactive
NC(=O)NO	CHEMBL467	Inactive
C=CC(C)(O)CCC=C(C)C	CHEMBL25306	Inactive
N#Cc1ccncn1	CHEMBL3352956	Inactive
O=S(=O)(O)CCCS(=O)(=O)O	CHEMBL2111092	Inactive
FCc1ccc(OCCOc2ccc(Cl)cc2Cl)c(Cl)n1	CHEMBL1720563	Inactive
CC(=O)C(=O)O	CHEMBL1162144	Inactive
N#CC(c1ccccc1)(c1ccccc1)c1ccccc1Cl	CHEMBL118687	Inactive
c1ccc(Oc2cccnc2)cc1	CHEMBL333133	Inactive
CCCCCCCCCCCCCCCC=O	CHEMBL1235338	Inactive
CCCCc1cc2ccccc2c(OCCN(C)C)n1.Cl	CHEMBL1533364	Inactive
N=C(N)SCCc1ccc(OCc2ccc([N+](=O)[O-])cc2)cc1	CHEMBL1433489	Inactive
O=C([O-])P(=O)([O-])[O-].[Na+].[Na+].[Na+]	CHEMBL754	Inactive
CCCCCC(C)N.CCCCCC(C)N.O=S(=O)(O)O	CHEMBL3560769	Inactive
O=P([O-])([O-])F.[Na+].[Na+]	CHEMBL1908359	Inactive
OB(O)c1cc2ccccc2s1	CHEMBL34964	Inactive
c1ccc2c(c1)cc1ccc3cccc4ccc2c1c34	CHEMBL31184	Inactive
CC(C)(O)C(Cl)(Cl)Cl	CHEMBL1439973	Inactive
CNCC/C=C/c1cccnc1	CHEMBL132966	Inactive
Oc1cccc(-c2c3nc(c(-c4cccc(O)c4)c4ccc([nH]4)c(-c4cccc(O)c4)c4nc(c(-c5cccc(O)c5)c5ccc2[nH]5)CC4)C=C3)c1	CHEMBL500576	Inactive
O=S(=O)(O)c1ccc(-c2c3nc(c(-c4ccc(S(=O)(=O)O)cc4)c4ccc([nH]4)c(-c4ccc(S(=O)(=O)O)cc4)c4nc(c(-c5ccc(S(=O)(=O)O)cc5)c5ccc2[nH]5)C=C4)C=C3)cc1	CHEMBL221265	Inactive
C=CC1=C(C)c2cc3[nH]c(cc4nc(cc5[nH]c(cc1n2)c(C)c5CCC(=O)O)C(CCC(=O)O)=C4C)c(C)c3C=C	CHEMBL1325592	Inactive
CC1=C(CCC(=O)O)c2cc3nc(cc4[nH]c(cc5[nH]c(cc1n2)c(C)c5C(C)O)c(C)c4C(C)O)C(C)=C3CCC(=O)O	CHEMBL317840	Inactive

## Sheet: Table S2
Qurey_Compound_ID	Qurey_Compound_Name	a Match_Compound	b Max_TC	SVM_Probability	SVM_Label	RF_Probability	RF_Label
DrugRepV_7556	Na	CHEMBL4303785	0.241546	0.203854	1	0.401111	0
DrugRepV_7559	Omacetaxine mepesuccinate	CHEMBL1565817	0.994845	1.38677	1	0.895556	1
DrugRepV_7560	Atazanavir	CHEMBL270515	0.443396	1.25078	1	0.872222	1
DrugRepV_7538	Digoxin	CHEMBL529	0.421488	-0.729647	0	0.372222	0
DrugRepV_7564	Bazedoxifene	CHEMBL1435413	0.435583	1.07703	1	0.786667	1
DrugRepV_7566	Mefloquine	CHEMBL535650	0.991597	0.934193	1	0.887778	1
DrugRepV_7568	NLF	CHEMBL1205	0.978102	1.64329	1	0.964444	1
DrugRepV_7569	Chloroquine	CHEMBL1690	0.848101	0.57971	1	0.761111	1
DrugRepV_7540	Digitoxin	CHEMBL529	0.421488	-0.729647	0	0.372222	0
DrugRepV_7573	Alprostadil	CHEMBL365141	0.465753	-0.411846	0	0.297778	0
DrugRepV_7575	MMPD	CHEMBL3349001	0.836257	1.05514	1	0.79	1
DrugRepV_7577	Na	CHEMBL1448187	0.464	0.100621	1	0.672222	1
DrugRepV_7542	Na	CHEMBL52440	0.728155	0.514132	1	0.744444	1
DrugRepV_7543	Hydroxychloroquine	CHEMBL1690	0.924051	1.07215	1	0.872222	1
DrugRepV_7584	Ivermectin	CHEMBL529	0.416107	0.102489	1	0.534444	1
DrugRepV_7586	Na	CHEMBL137648	0.753731	0.517474	1	0.722222	1
DrugRepV_7588	Na	CHEMBL119	0.386503	0.0815983	1	0.548889	1
DrugRepV_7590	Clomipramine	CHEMBL1713	0.440367	0.409461	1	0.63	1
DrugRepV_7591	Na	CHEMBL365141	0.485294	-0.744769	0	0.174444	0
DrugRepV_7593	Na	CHEMBL1234354	0.341463	1.19246	1	0.73	1
DrugRepV_7594	Imatinib	CHEMBL587723	0.51462	0.91251	1	0.78	1
DrugRepV_7600	Na	CHEMBL209569	0.462185	1.37979	1	0.827778	1
DrugRepV_7545	Indomethacin	CHEMBL4303522	0.453659	0.557876	1	0.628889	1
DrugRepV_7602	ABT-378	CHEMBL1237	0.489655	2.4607	1	0.891111	1
DrugRepV_7604	Na	CHEMBL1234354	0.329218	0.4694	1	0.564444	1
DrugRepV_7606	Na	CHEMBL4303620	0.366935	1.9671	1	0.807778	1
DrugRepV_7611	Loperamide	CHEMBL415087	0.540816	0.626814	1	0.542222	1
DrugRepV_7622	Na	CHEMBL1237	0.503145	3.21389	1	0.905556	1
DrugRepV_7629	SQV	CHEMBL270515	0.526596	1.40705	1	0.903333	1
DrugRepV_7552	Nitazoxanide	CHEMBL1448	0.284946	0.480436	1	0.56	1
DrugRepV_7641	Cyclosporine	CHEMBL4303784	0.855263	1.23695	1	0.842222	1
DrugRepV_7699	Na	CHEMBL529	0.479532	1.27864	1	0.79	1
DrugRepV_7764	Na	CHEMBL4303578	0.97	1.58789	1	0.964444	1
DrugRepV_7776	Nafamostat	CHEMBL119	0.319444	-1.57989	0	0.225556	0
DrugRepV_7761	Apilimod	CHEMBL4297643	0.986667	0.89845	1	0.857778	1
DrugRepV_7718	Na	CHEMBL583194	0.367089	1.13682	1	0.734444	1
DrugRepV_7775	Na	CHEMBL187709	0.362319	-0.319789	0	0.466667	0
DrugRepV_7733	Na	CHEMBL312225	0.852941	0.701016	1	0.734444	1
DrugRepV_7719	SB-616234-A	CHEMBL196666	0.994152	1.05789	1	0.904444	1
DrugRepV_7717	N-tert-butyl isoquine	CHEMBL1357648	0.813187	0.635573	1	0.794444	1
DrugRepV_7754	Clofazimine	CHEMBL1690	0.343066	1.606	1	0.661111	1
DrugRepV_8323	Na	CHEMBL4303784	0.855263	1.23695	1	0.842222	1
DrugRepV_7715	Na	CHEMBL507100	0.692308	0.361623	1	0.564444	1
DrugRepV_5503	Cepharantin	CHEMBL507100	0.639053	0.585916	1	0.561111	1
DrugRepV_7664	Na	CHEMBL374632	0.30814	0.490484	1	0.567778	1
DrugRepV_7665	Na	CHEMBL1357648	0.287129	-1.08096	0	0.128889	0
DrugRepV_7787	Auranofin	CHEMBL529	0.333333	-0.943513	0	0.336667	0
DrugRepV_7736	8-(2-Chlorostyryl)caffeine	CHEMBL2134545	0.335135	1.15798	1	0.57	1
DrugRepV_7666	Abiraterone	CHEMBL1435413	0.337838	-0.500417	0	0.223333	0
DrugRepV_7667	Bexarotene	CHEMBL286494	0.367816	-0.433306	0	0.237778	0
DrugRepV_7673	Na	CHEMBL1690	0.440945	0.933895	1	0.744444	1
DrugRepV_7706	25-Hydroxycholesterol	CHEMBL365141	0.5	-0.361509	0	0.165556	0
DrugRepV_7676	Na	CHEMBL188678	0.36747	0.311036	1	0.61	1
DrugRepV_7707	Na	CHEMBL1214827	0.385246	-0.378669	0	0.364444	0
DrugRepV_5589	Na	CHEMBL187709	0.384615	-0.445928	0	0.444444	0
DrugRepV_8335	Nafamostatum	CHEMBL119	0.328467	-1.71386	0	0.196667	0
DrugRepV_5539	Na	CHEMBL3989870	0.281513	0.323023	1	0.544444	1
DrugRepV_5570	Na	CHEMBL583194	0.395161	2.00381	1	0.747778	1
DrugRepV_5575	Dabrafenib	CHEMBL1301049	0.373089	0.404231	1	0.68	1
DrugRepV_5533	Na	CHEMBL300389	0.445255	0.263441	1	0.518889	1
DrugRepV_5540	Na	CHEMBL1237	0.495495	0.526254	1	0.611111	1
DrugRepV_5537	Bafilomycin A1	CHEMBL1565817	0.333333	-0.814351	0	0.401111	0
DrugRepV_5551	Ribavirin	CHEMBL529	0.283951	0.869314	1	0.636667	1
DrugRepV_7693	Na	CHEMBL423112	0.894231	1.2769	1	0.895556	1
DrugRepV_5577	1ynd	CHEMBL1565817	0.370748	2.71939	1	0.835556	1
DrugRepV_5564	Na	CHEMBL52440	0.722222	-0.298329	0	0.636667	1
DrugRepV_5546	Iclusig	CHEMBL3752910	0.418033	0.91668	1	0.694444	1
DrugRepV_5559	Na	CHEMBL4303620	0.445026	1.80325	1	0.85	1
DrugRepV_5535	Na	CHEMBL4303785	0.6	1.39231	1	0.836667	1
DrugRepV_5586	IHVR-19029	CHEMBL123292	0.478261	0.974593	1	0.677778	1
DrugRepV_8337	Na	CHEMBL866	0.417266	0.369155	1	0.545556	1
DrugRepV_5541	PB28	CHEMBL415087	0.515789	0.226651	1	0.518889	1
DrugRepV_5553	Na	CHEMBL3393171	0.244318	-0.211556	0	0.388889	0
DrugRepV_5543	Entacapone	CHEMBL2218926	0.328	-0.840524	0	0.313333	0
DrugRepV_7678	Amiodarone	CHEMBL187709	0.353659	0.982362	1	0.672222	1
DrugRepV_5538	Na	CHEMBL296419	0.348571	0.48829	1	0.568889	1
DrugRepV_7691	Tioguanine	CHEMBL301499	0.410526	-0.539429	0	0.381111	0
DrugRepV_5557	Na	CHEMBL1301049	0.232258	-0.291784	0	0.562222	1
DrugRepV_5571	Na	CHEMBL529	0.45625	1.82339	1	0.89	1
DrugRepV_5558	Na	CHEMBL254760	0.268212	-1.11105	0	0.49	0
DrugRepV_7679	Bosutinib	CHEMBL1357648	0.418301	0.624178	1	0.707778	1
DrugRepV_5585	Terephthalic acid monoamide	CHEMBL1214827	0.325843	-1.73039	0	0.0477778	0
DrugRepV_5534	Na	CHEMBL296419	0.352941	0.873691	1	0.625556	1
DrugRepV_5542	Haloperidol	CHEMBL415087	0.49505	0.0393243	1	0.525556	1
DrugRepV_7683	Na	CHEMBL4303620	0.60989	1.0285	1	0.724444	1
DrugRepV_5563	Na	CHEMBL1205	0.403226	1.20526	1	0.851111	1
DrugRepV_5584	N-(5-{3-[(4-Hydroxyphenyl)sulfamoyl]-4-methoxyphenyl}-4-methyl-1,3-thiazol-2-yl)-2,2-dimethylpropana	CHEMBL1301049	0.445614	-0.0402894	0	0.645556	1
DrugRepV_5552	Na	CHEMBL374632	0.353261	1.29203	1	0.684444	1
DrugRepV_7694	Na	CHEMBL4303785	0.409594	2.30423	1	0.825556	1
DrugRepV_5592	Tigecycline	CHEMBL1565817	0.36129	0.507475	1	0.678889	1
DrugRepV_5561	Na	CHEMBL296419	0.311688	-1.75671	0	0.213333	0
DrugRepV_5579	Na	CHEMBL587723	0.458564	1.03338	1	0.672222	1
DrugRepV_5549	DDIG	CHEMBL123292	0.423729	-0.00178666	0	0.494444	0
DrugRepV_5531	Na	CHEMBL4226570	0.714724	-0.672471	0	0.666667	1
DrugRepV_7682	Entecavir	CHEMBL301499	0.512605	1.47064	1	0.71	1
DrugRepV_7681	Domperidone	CHEMBL296419	0.42	1.58237	1	0.756667	1
DrugRepV_7687	Na	CHEMBL1448	0.512605	0.00556292	1	0.611111	1
DrugRepV_5556	Na	CHEMBL4109308	0.349481	2.62076	1	0.778889	1
DrugRepV_5532	Apabetalone	CHEMBL119	0.363636	-0.723641	0	0.43	0
DrugRepV_7685	Ipratropium	CHEMBL529	0.464912	0.189753	1	0.594444	1
DrugRepV_5591	Chloramphenicol	CHEMBL535650	0.398649	-0.894628	0	0.351111	0
DrugRepV_7686	Na	CHEMBL208943	0.410959	1.31654	1	0.66	1
DrugRepV_5573	Na	CHEMBL3752910	0.304878	-0.31571	0	0.504444	1
molnupiravir	molnupiravir	CHEMBL301499	0.403974	1.02316	1	0.707778	1
nirmatrelvir	nirmatrelvir	CHEMBL4303784	0.58427	1.35796	1	0.752222	1
ritonavir	ritonavir	CHEMBL423112	0.373832	2.42196	1	0.858889	1
Azvudine	Azvudine	CHEMBL301499	0.368098	1.50478	1	0.72	1
a. The compound in the active training set has the highest similarity with query compound
b. The similarity value of molecular fingerprint between the query compound and the match compound

## Sheet: Table S3
Qurey_Compound_ID	Match_Compound	Max_TC	SVM_Probability	SVM_Label	RF_Probability	RF_Label
MOL000004	CHEMBL4303782	0.399015	-0.440091	0	0.364444	0
MOL000005	CHEMBL4303782	0.401961	-0.424187	0	0.362222	0
MOL000006	CHEMBL50	0.881188	0.405892	1	0.698889	1
MOL000007	CHEMBL50	0.53125	1.0324	1	0.684444	1
MOL000008	CHEMBL50	0.821782	0.497658	1	0.664444	1
MOL000009	CHEMBL50	0.5625	0.991483	1	0.7	1
MOL000010	CHEMBL50	0.515152	1.01007	1	0.684444	1
MOL000011	CHEMBL50	0.359551	0.907173	1	0.572222	1
MOL000012	CHEMBL109	0.894737	-1.00017	0	0.218889	0
MOL000017	CHEMBL4303785	0.24735	-0.241278	0	0.487778	0
MOL000018	CHEMBL109	0.55	-0.802697	0	0.112222	0
MOL000019	CHEMBL109	0.24	-0.85758	0	0.0733333	0
MOL000023	CHEMBL365141	0.292308	-1.05304	0	0.0488889	0
MOL000024	CHEMBL365141	0.220588	-1.19294	0	0.03	0
MOL000026	CHEMBL365141	0.419355	-0.582813	0	0.125556	0
MOL000027	CHEMBL78150	0.298507	-1.28038	0	0.0222222	0
MOL000029	CHEMBL365141	0.264706	-1.08986	0	0.0477778	0
MOL000030	CHEMBL187709	0.337349	-1.17826	0	0.0477778	0
MOL000031	CHEMBL365141	0.283582	-1.14666	0	0.0488889	0
MOL000032	CHEMBL109	0.423077	-0.689338	0	0.105556	0
MOL000033	CHEMBL365141	0.5	-0.361509	0	0.165556	0
MOL000034	CHEMBL109	0.407407	-0.685896	0	0.106667	0
MOL000035	CHEMBL109	0.24	-1.0114	0	0.05	0
MOL000036	CHEMBL365141	0.276923	-1.03833	0	0.0466667	0
MOL000037	CHEMBL365141	0.261538	-0.946982	0	0.0533333	0
MOL000038	CHEMBL1690	0.291139	-1.56381	0	0.0144444	0
MOL000039	CHEMBL109	0.423077	-0.82273	0	0.0955556	0
MOL000040	CHEMBL50	0.365217	-0.247712	0	0.412222	0
MOL000041	CHEMBL1237	0.384615	-1.48945	0	0.0722222	0
MOL000042	CHEMBL109	0.428571	-1.2568	0	0.0433333	0
MOL000043	CHEMBL365141	0.339286	-0.905188	0	0.284444	0
MOL000044	CHEMBL365141	0.402299	-1.1324	0	0.247778	0
MOL000045	CHEMBL365141	0.368421	-0.663635	0	0.301111	0
MOL000046	CHEMBL53325	0.216418	-0.14545	0	0.361111	0
MOL000047	CHEMBL365141	0.359375	-0.823712	0	0.0888889	0
MOL000048	CHEMBL866	0.230303	0.0109668	1	0.388889	0
MOL000050	CHEMBL109	0.285714	-1.38271	0	0.0188889	0
MOL000051	CHEMBL109	0.555556	-0.889244	0	0.235556	0
MOL000052	CHEMBL109	0.535714	-1.08874	0	0.442222	0
MOL000053	CHEMBL109	0.576923	-0.799388	0	0.356667	0
MOL000054	CHEMBL109	0.375	0.183221	1	0.488889	0
MOL000055	CHEMBL109	0.571429	-0.702246	0	0.246667	0
MOL000056	CHEMBL1200675	0.386792	-1.22499	0	0.0988889	0
MOL000057	CHEMBL866	0.350427	-1.29041	0	0.127778	0
MOL000058	CHEMBL365141	0.435484	-0.634744	0	0.127778	0
MOL000059	CHEMBL301499	0.414062	0.975376	1	0.681111	1
MOL000060	CHEMBL365141	0.343284	-1.09375	0	0.0877778	0
MOL000061	CHEMBL1560	0.654545	0.235736	1	0.575556	1
MOL000064	CHEMBL109	0.391304	-1.27126	0	0.0666667	0
MOL000065	CHEMBL109	0.444444	-0.992514	0	0.167778	0
MOL000066	CHEMBL109	0.230769	-0.748321	0	0.0933333	0
MOL000067	CHEMBL109	0.545455	-1.27754	0	0.127778	0
MOL000068	CHEMBL109	0.652174	-0.985701	0	0.404444	0
MOL000069	CHEMBL109	0.894737	-1.00017	0	0.218889	0
MOL000070	CHEMBL109	0.483871	-0.647865	0	0.428889	0
MOL000071	CHEMBL1201746	0.270115	-0.704469	0	0.247778	0
MOL000072	CHEMBL365141	0.343137	-0.678838	0	0.331111	0
MOL000073	CHEMBL4303782	0.4	-0.824408	0	0.277778	0
MOL000074	CHEMBL78150	0.411765	-1.03636	0	0.118889	0
MOL000075	CHEMBL1200675	0.40625	-1.31929	0	0.158889	0
MOL000076	CHEMBL1200675	0.4	-1.21264	0	0.164444	0
MOL000077	CHEMBL286494	0.229508	-1.54075	0	0.0366667	0
MOL000079	CHEMBL286494	0.480519	-0.791286	0	0.247778	0
MOL000081	CHEMBL286494	0.459459	-0.98169	0	0.196667	0
MOL000082	CHEMBL52440	0.406977	-1.01928	0	0.11	0
MOL000083	CHEMBL109	0.25	-1.3346	0	0.0711111	0
MOL000086	CHEMBL109	0.55	-0.802697	0	0.112222	0
MOL000089	CHEMBL78150	0.230769	-1.41831	0	0.0188889	0
MOL000090	CHEMBL78150	0.347368	-1.67166	0	0.195556	0
MOL000096	CHEMBL4303782	0.4	-0.824408	0	0.277778	0
MOL000098	CHEMBL50	1	0.999533	1	0.815556	1
MOL000101	CHEMBL365141	0.5	-0.871668	0	0.212222	0
MOL000102	CHEMBL52440	0.406977	-1.01928	0	0.11	0
MOL000103	CHEMBL286494	0.465517	-1.5176	0	0.0455556	0
MOL000105	CHEMBL286494	0.47541	-1.80021	0	0.0777778	0
MOL000106	CHEMBL286494	0.264151	-1.37839	0	0.0366667	0
MOL000113	CHEMBL365141	0.5	-0.871668	0	0.212222	0
MOL000114	CHEMBL286494	0.414286	-1.96213	0	0.0911111	0
MOL000115	CHEMBL365141	0.272727	-1.37339	0	0.0555556	0
MOL000116	CHEMBL109	0.611111	-1.21205	0	0.0744444	0
MOL000117	CHEMBL286494	0.365385	-1.67506	0	0.00777778	0
MOL000118	CHEMBL365141	0.40625	-0.884968	0	0.1	0
MOL000119	CHEMBL365141	0.279412	-1.08382	0	0.0377778	0
MOL000120	CHEMBL365141	0.272727	-1.37339	0	0.0555556	0
MOL000121	CHEMBL109	0.611111	-1.21205	0	0.0744444	0
MOL000122	CHEMBL109	0.37931	-0.794149	0	0.147778	0
MOL000123	CHEMBL365141	0.220588	-1.07331	0	0.0333333	0
MOL000124	CHEMBL365141	0.220588	-1.40545	0	0.0266667	0
MOL000125	CHEMBL365141	0.301587	-1.05785	0	0.0444444	0
MOL000126	CHEMBL109	0.24	-0.98412	0	0.0477778	0
MOL000127	CHEMBL365141	0.220588	-1.40545	0	0.0266667	0
MOL000128	CHEMBL365141	0.25641	-1.27597	0	0.116667	0
MOL000129	CHEMBL109	0.466667	-1.05569	0	0.208889	0
MOL000130	CHEMBL109	0.55	-0.971039	0	0.114444	0
MOL000131	CHEMBL109	0.485714	-0.874156	0	0.193333	0
MOL000135	CHEMBL2134545	0.348684	-0.158062	0	0.53	1
MOL000139	CHEMBL178	0.525822	-0.342535	0	0.468889	0
MOL000141	CHEMBL286494	0.474576	-1.13458	0	0.135556	0
MOL000142	CHEMBL529	0.388889	-0.276262	0	0.488889	0
MOL000149	CHEMBL109	0.434783	-0.961196	0	0.12	0
MOL000157	CHEMBL529	0.388889	-0.276262	0	0.488889	0
MOL000159	CHEMBL529	0.395833	-0.351321	0	0.501111	1
MOL000162	CHEMBL365141	0.307692	-0.943659	0	0.0633333	0
MOL000163	CHEMBL1562779	0.203252	-0.548188	0	0.311111	0
MOL000164	CHEMBL53325	0.216418	-0.14545	0	0.361111	0
MOL000165	CHEMBL365141	0.435484	-0.634744	0	0.127778	0
MOL000166	CHEMBL365141	0.40625	-0.884968	0	0.1	0
MOL000167	CHEMBL1562779	0.22449	-0.0157971	0	0.392222	0
MOL000168	CHEMBL365141	0.296875	-0.831721	0	0.0766667	0
MOL000169	CHEMBL365141	0.272727	-1.04186	0	0.05	0
MOL000171	CHEMBL365141	0.363636	-0.942967	0	0.09	0
MOL000172	CHEMBL1562779	0.340659	-0.758069	0	0.361111	0
MOL000173	CHEMBL50	0.741379	0.558963	1	0.68	1
MOL000174	CHEMBL1562779	0.212598	-0.50222	0	0.334444	0
MOL000178	CHEMBL365141	0.368421	-0.663635	0	0.301111	0
MOL000179	CHEMBL866	0.507042	-0.0345927	0	0.478889	0
MOL000183	CHEMBL109	0.423077	-0.689338	0	0.105556	0
MOL000184	CHEMBL365141	0.419355	-0.753407	0	0.123333	0
MOL000193	CHEMBL365141	0.276923	-1.03833	0	0.0466667	0
MOL000195	CHEMBL50	0.41958	0.400138	1	0.55	1
MOL000196	CHEMBL109	0.4375	-0.817112	0	0.23	0
MOL000197	CHEMBL365141	0.19697	-1.15618	0	0.02	0
MOL000198	CHEMBL109	0.266667	-1.10666	0	0.0266667	0
MOL000199	CHEMBL52440	0.371134	-1.22185	0	0.0977778	0
MOL000200	CHEMBL365141	0.211268	-1.22216	0	0.0344444	0
MOL000201	CHEMBL423894	0.131579	-1.31556	0	0.0122222	0
MOL000202	CHEMBL365141	0.223881	-1.21104	0	0.0288889	0
MOL000203	CHEMBL78150	0.4	-1.14056	0	0.166667	0
MOL000204	CHEMBL109	0.230769	-1.00754	0	0.0522222	0
MOL000205	CHEMBL365141	0.373134	-1.2976	0	0.0822222	0
MOL000206	CHEMBL78150	0.46875	-1.38035	0	0.135556	0
MOL000207	CHEMBL52440	0.420455	-1.26501	0	0.0955556	0
MOL000208	CHEMBL109	0.230769	-0.748321	0	0.0933333	0
MOL000209	CHEMBL365141	0.287879	-0.969339	0	0.0733333	0
MOL000210	CHEMBL78150	0.428571	-0.392952	0	0.257778	0
MOL000211	CHEMBL109	0.586207	-0.579416	0	0.233333	0
MOL000213	CHEMBL866	0.473282	-0.845526	0	0.317778	0
MOL000215	CHEMBL123292	0.465517	0.343883	1	0.544444	1
MOL000217	CHEMBL507100	0.567742	-0.242342	0	0.441111	0
MOL000219	CHEMBL286494	0.350877	-1.89106	0	0.02	0
MOL000222	CHEMBL1200675	0.385185	-0.735548	0	0.407778	0
MOL000223	CHEMBL78150	0.462687	-1.64334	0	0.166667	0
MOL000224	CHEMBL78150	0.380435	-1.12807	0	0.142222	0
MOL000227	CHEMBL78150	0.321429	-1.41339	0	0.0388889	0
MOL000228	CHEMBL866	0.415493	-1.0484	0	0.154444	0
MOL000229	CHEMBL286494	0.44186	-0.773544	0	0.297778	0
MOL000232	CHEMBL365141	0.40625	-0.884968	0	0.1	0
MOL000233	CHEMBL109	0.423077	-0.689338	0	0.105556	0
MOL000234	CHEMBL365141	0.292308	-1.05304	0	0.0488889	0
MOL000237	CHEMBL78150	0.381579	-1.11505	0	0.101111	0
MOL000238	CHEMBL1200675	0.405172	-0.847503	0	0.198889	0
MOL000239	CHEMBL50	0.79661	1.16436	1	0.761111	1
MOL000240	CHEMBL1237	0.333333	-1.29562	0	0.0822222	0
MOL000242	CHEMBL866	0.451389	-0.872398	0	0.152222	0
MOL000244	CHEMBL109	0.55	-0.802697	0	0.112222	0
MOL000245	CHEMBL50	0.305556	-0.242361	0	0.426667	0
MOL000246	CHEMBL866	0.421429	-1.09038	0	0.15	0
MOL000247	CHEMBL365141	0.25	-1.08214	0	0.0433333	0
MOL000248	CHEMBL365141	0.358209	-1.20724	0	0.125556	0
MOL000249	CHEMBL78150	0.358209	-1.68842	0	0.0644444	0
MOL000250	CHEMBL78150	0.385965	-1.76809	0	0.0122222	0
MOL000251	CHEMBL50	0.862385	0.845084	1	0.752222	1
MOL000252	CHEMBL365141	0.25	-1.08214	0	0.0433333	0
MOL000253	CHEMBL78150	0.388889	-1.35349	0	0.0844444	0
MOL000254	CHEMBL52440	0.397727	-1.39645	0	0.0866667	0
MOL000255	CHEMBL529	0.43617	-1.03034	0	0.284444	0
MOL000256	CHEMBL365141	0.475	-0.826136	0	0.264444	0
MOL000257	CHEMBL365141	0.268657	-1.1589	0	0.0488889	0
MOL000259	CHEMBL286494	0.528302	-1.36836	0	0.105556	0
MOL000260	CHEMBL187709	0.37037	0.492466	1	0.475556	0
MOL000261	CHEMBL52440	0.352381	-1.00887	0	0.125556	0
MOL000262	CHEMBL365141	0.301587	-0.944298	0	0.0722222	0
MOL000263	CHEMBL365141	0.477612	-0.763947	0	0.205556	0
MOL000264	CHEMBL365141	0.25	-1.07893	0	0.0322222	0
MOL000265	CHEMBL78150	0.428571	-1.25094	0	0.162222	0
MOL000267	CHEMBL109	0.357143	-0.909638	0	0.0677778	0
MOL000268	CHEMBL109	0.230769	-0.626554	0	0.1	0
MOL000269	CHEMBL52440	0.402174	-1.26423	0	0.111111	0
MOL000270	CHEMBL365141	0.296875	-0.831721	0	0.0766667	0
MOL000271	CHEMBL365141	0.338028	-1.20333	0	0.133333	0
MOL000273	CHEMBL365141	0.453333	-0.824924	0	0.216667	0
MOL000274	CHEMBL365141	0.478873	-0.688057	0	0.221111	0
MOL000276	CHEMBL365141	0.531646	-0.756841	0	0.227778	0
MOL000279	CHEMBL365141	0.430556	-0.498634	0	0.212222	0
MOL000280	CHEMBL365141	0.453333	-0.824924	0	0.216667	0
MOL000281	CHEMBL109	0.363636	-1.05676	0	0.228889	0
MOL000282	CHEMBL365141	0.451613	-0.525741	0	0.136667	0
MOL000284	CHEMBL301499	0.414062	0.975376	1	0.681111	1
MOL000285	CHEMBL365141	0.453333	-0.824924	0	0.216667	0
MOL000286	CHEMBL365141	0.537313	-0.720403	0	0.203333	0
MOL000287	CHEMBL365141	0.53125	-0.548073	0	0.223333	0
MOL000290	CHEMBL365141	0.428571	-0.901239	0	0.211111	0
MOL000291	CHEMBL365141	0.428571	-0.901239	0	0.211111	0
MOL000292	CHEMBL365141	0.452055	-0.765094	0	0.215556	0
MOL000297	CHEMBL365141	0.5	-0.686189	0	0.217778	0
MOL000298	CHEMBL365141	0.408451	-0.552524	0	0.165556	0
MOL000299	CHEMBL109	0.405405	-0.660748	0	0.486667	0
MOL000301	CHEMBL109	0.314286	-1.38981	0	0.13	0
MOL000302	CHEMBL109	0.894737	-1.00017	0	0.218889	0
MOL000303	CHEMBL109	0.894737	-1.00017	0	0.218889	0
MOL000304	CHEMBL529	0.472527	-0.632445	0	0.33	0
MOL000305	CHEMBL109	0.894737	-1.00017	0	0.218889	0
MOL000308	CHEMBL1565817	0.394958	0.146135	1	0.447778	0
MOL000309	CHEMBL1565817	0.447257	-0.191417	0	0.465556	0
MOL000310	CHEMBL1565817	0.411765	-0.285379	0	0.468889	0
MOL000312	CHEMBL866	0.430556	0.464053	1	0.412222	0
MOL000313	CHEMBL52440	0.457143	-0.146689	0	0.286667	0
MOL000314	CHEMBL52440	0.457143	-0.146689	0	0.286667	0
MOL000318	CHEMBL1565817	0.423256	-0.643727	0	0.425556	0
MOL000319	CHEMBL1565817	0.396313	-0.910315	0	0.381111	0
MOL000320	CHEMBL1565817	0.454955	-0.35453	0	0.492222	0
MOL000321	CHEMBL866	0.427586	-0.594872	0	0.318889	0
MOL000322	CHEMBL1565817	0.411765	-0.285379	0	0.468889	0
MOL000323	CHEMBL1565817	0.48927	0.0485374	1	0.554444	1
MOL000325	CHEMBL187709	0.396825	0.429582	1	0.473333	0
MOL000327	CHEMBL1200675	0.337748	-1.33538	0	0.316667	0
MOL000329	CHEMBL1565817	0.413502	-0.561992	0	0.446667	0
MOL000332	CHEMBL78150	0.411765	-1.1031	0	0.182222	0
MOL000333	CHEMBL52440	0.457143	-0.146689	0	0.286667	0
MOL000338	CHEMBL866	0.455172	-0.908216	0	0.168889	0
MOL000339	CHEMBL50	0.362069	-0.357251	0	0.41	0
MOL000340	CHEMBL1237	0.340909	-1.451	0	0.0788889	0
MOL000346	CHEMBL109	0.6	-1.24014	0	0.203333	0
MOL000347	CHEMBL1200675	0.318471	-0.321961	0	0.47	0
MOL000348	CHEMBL78150	0.430556	-1.35996	0	0.188889	0
MOL000349	CHEMBL178	0.497653	-0.252703	0	0.428889	0
MOL000350	CHEMBL866	0.455172	-0.908216	0	0.168889	0
MOL000351	CHEMBL50	0.893805	0.74458	1	0.784444	1
MOL000354	CHEMBL50	0.918182	0.914655	1	0.787778	1
MOL000356	CHEMBL109	0.423077	-0.604227	0	0.121111	0
MOL000357	CHEMBL365141	0.477273	0.241498	1	0.406667	0
MOL000358	CHEMBL365141	0.5	-0.361509	0	0.165556	0
MOL000359	CHEMBL365141	0.5	-0.361509	0	0.165556	0
MOL000360	CHEMBL78150	0.413333	-1.6948	0	0.168889	0
MOL000361	CHEMBL365141	0.419355	-0.699782	0	0.103333	0
MOL000362	CHEMBL365141	0.537313	-0.720403	0	0.203333	0
MOL000365	CHEMBL52440	0.408696	-0.409189	0	0.345556	0
MOL000370	CHEMBL178	0.488584	-0.162999	0	0.451111	0
MOL000371	CHEMBL4303782	0.447236	-0.207329	0	0.393333	0
MOL000372	CHEMBL1357648	0.301075	-1.61577	0	0.0511111	0
MOL000373	CHEMBL178	0.37037	0.868785	1	0.661111	1
MOL000376	CHEMBL50	0.391061	0.92073	1	0.634444	1
MOL000377	CHEMBL50	0.511278	0.434859	1	0.584444	1
MOL000378	CHEMBL187709	0.396396	-0.178488	0	0.266667	0
MOL000380	CHEMBL4303782	0.447236	-0.207329	0	0.393333	0
MOL000381	CHEMBL109	0.435897	-0.976595	0	0.186667	0
MOL000382	CHEMBL109	0.583333	-0.835921	0	0.435556	0
MOL000383	CHEMBL109	0.592593	-0.932755	0	0.261111	0
MOL000384	CHEMBL109	0.592593	-0.932755	0	0.261111	0
MOL000386	CHEMBL109	0.6	-0.904862	0	0.36	0
MOL000387	CHEMBL866	0.357576	-0.0461881	0	0.468889	0
MOL000388	CHEMBL109	0.521739	-1.49413	0	0.156667	0
MOL000389	CHEMBL78150	0.413333	-1.6948	0	0.168889	0
MOL000390	CHEMBL50	0.495726	0.302673	1	0.526667	1
MOL000391	CHEMBL50	0.364706	1.01149	1	0.617778	1
MOL000392	CHEMBL50	0.471545	0.326972	1	0.518889	1
MOL000393	CHEMBL529	0.465517	-0.501087	0	0.407778	0
MOL000394	CHEMBL1560	0.163636	-1.01497	0	0.01	0
MOL000395	CHEMBL109	0.26087	-0.830401	0	0.217778	0
MOL000396	CHEMBL52440	0.408696	-0.409189	0	0.345556	0
MOL000397	CHEMBL78150	0.5	-1.44033	0	0.148889	0
MOL000399	CHEMBL109	0.894737	-1.00017	0	0.218889	0
MOL000400	CHEMBL301499	0.447761	1.13364	1	0.716667	1
MOL000411	CHEMBL4303782	0.403756	0.167735	1	0.478889	0
MOL000412	CHEMBL187709	0.40367	-0.318486	0	0.264444	0
MOL000414	CHEMBL78150	0.462687	-1.64334	0	0.166667	0
MOL000415	CHEMBL50	0.545946	2.13758	1	0.754444	1
MOL000416	CHEMBL52440	0.414414	-0.329391	0	0.32	0
MOL000417	CHEMBL50	0.5	0.149171	1	0.548889	1
MOL000418	CHEMBL50	0.381503	0.886463	1	0.627778	1
MOL000420	CHEMBL109	0.583333	-0.835921	0	0.435556	0
MOL000421	CHEMBL2134545	0.277778	-1.61535	0	0.117778	0
MOL000422	CHEMBL50	0.930693	1.08391	1	0.774444	1
MOL000423	CHEMBL50	0.530055	2.05406	1	0.745556	1
MOL000424	CHEMBL529	0.406593	-0.632974	0	0.285556	0
MOL000429	CHEMBL109	0.4	-1.23881	0	0.18	0
MOL000430	CHEMBL1560	0.254545	-1.07833	0	0.0222222	0
MOL000431	CHEMBL374632	0.3125	-0.415378	0	0.33	0
MOL000432	CHEMBL109	0.485714	-0.874156	0	0.193333	0
MOL000433	CHEMBL34259	0.850299	1.28516	1	0.934444	1
MOL000436	CHEMBL286494	0.493506	-0.67169	0	0.31	0
MOL000437	CHEMBL50	0.561111	2.17897	1	0.755556	1
MOL000438	CHEMBL187709	0.4	-0.235699	0	0.265556	0
MOL000439	CHEMBL4303782	0.411765	0.255628	1	0.48	0
MOL000441	CHEMBL109	0.423077	-0.774792	0	0.117778	0
MOL000442	CHEMBL50	0.459627	0.54244	1	0.608889	1
MOL000444	CHEMBL4303785	0.518072	0.0463524	1	0.451111	0
MOL000445	CHEMBL50	0.417808	1.2656	1	0.608889	1
MOL000446	CHEMBL4303785	0.490909	-0.395408	0	0.373333	0
MOL000447	CHEMBL1560	0.690909	0.437664	1	0.668889	1
MOL000449	CHEMBL365141	0.5	-0.361509	0	0.165556	0
MOL000450	CHEMBL4303782	0.44335	0.215312	1	0.486667	0
MOL000453	CHEMBL1565817	0.51046	0.241314	1	0.696667	1
MOL000455	CHEMBL1565817	0.508333	0.278507	1	0.698889	1
MOL000457	CHEMBL4303782	0.437811	0.0941082	1	0.47	0
MOL000459	CHEMBL109	0.44	-0.832317	0	0.0877778	0
MOL000460	CHEMBL286494	0.5	-0.873549	0	0.336667	0
MOL000463	CHEMBL109	0.578947	-0.933276	0	0.0866667	0
MOL000464	CHEMBL423894	0.4375	-0.825052	0	0.168889	0
MOL000465	CHEMBL365141	0.462687	-0.293771	0	0.211111	0
MOL000466	CHEMBL50	0.467391	1.62038	1	0.691111	1
MOL000467	CHEMBL50	0.480315	0.273556	1	0.542222	1
MOL000468	CHEMBL50	0.492308	0.390221	1	0.558889	1
MOL000469	CHEMBL365141	0.544118	-0.631029	0	0.218889	0
MOL000470	CHEMBL50	0.526012	1.84345	1	0.715556	1
MOL000471	CHEMBL286494	0.578947	-0.986563	0	0.313333	0
MOL000472	CHEMBL286494	0.710145	-0.889438	0	0.344444	0
MOL000473	CHEMBL365141	0.357143	-0.901719	0	0.144444	0
MOL000475	CHEMBL78150	0.526316	-1.08644	0	0.127778	0
MOL000476	CHEMBL286494	0.620253	-0.999974	0	0.227778	0
MOL000477	CHEMBL109	0.586207	-0.791582	0	0.23	0
MOL000478	CHEMBL365141	0.25	-1.35286	0	0.0877778	0
MOL000479	CHEMBL365141	0.227273	-1.16489	0	0.03	0
MOL000480	CHEMBL50	0.372093	0.851419	1	0.624444	1
MOL000481	CHEMBL50	0.512821	0.354621	1	0.541111	1
MOL000482	CHEMBL52440	0.414894	-1.31911	0	0.124444	0
MOL000483	CHEMBL52440	0.37931	-1.27255	0	0.217778	0
MOL000484	CHEMBL286494	0.269231	-1.32523	0	0.03	0
MOL000485	CHEMBL365141	0.301587	-1.05785	0	0.0444444	0
MOL000486	CHEMBL50	0.48	0.119135	1	0.53	1
MOL000489	CHEMBL365141	0.307692	-0.943659	0	0.0633333	0
MOL000491	CHEMBL178	0.32197	0.584017	1	0.623333	1
MOL000492	CHEMBL4303782	0.4	-0.824408	0	0.277778	0
MOL000493	CHEMBL365141	0.5	-0.361509	0	0.165556	0
MOL000494	CHEMBL1200675	0.354037	-0.188807	0	0.443333	0
MOL000497	CHEMBL78150	0.466667	-0.271263	0	0.485556	0
MOL000498	CHEMBL50	0.572327	1.70713	1	0.726667	1
MOL000500	CHEMBL187709	0.44	-0.405152	0	0.233333	0
MOL000502	CHEMBL50	0.5	0.391806	1	0.565556	1
MOL000507	CHEMBL50	0.467153	0.328237	1	0.554444	1
MOL000508	CHEMBL109	0.578947	-1.10104	0	0.0877778	0
MOL000509	CHEMBL187709	0.435644	-0.347025	0	0.234444	0
MOL000510	CHEMBL50	0.487805	0.377701	1	0.53	1
MOL000511	CHEMBL365141	0.477612	-0.763947	0	0.205556	0
MOL000513	CHEMBL286494	0.508197	-1.75954	0	0.112222	0
MOL000514	CHEMBL109	0.352941	-1.29896	0	0.0166667	0
MOL000515	CHEMBL109	0.894737	-1.00017	0	0.218889	0
MOL000516	CHEMBL78150	0.321429	-1.06477	0	0.238889	0
MOL000519	CHEMBL866	0.314607	0.257238	1	0.422222	0
MOL000520	CHEMBL365141	0.419355	-0.699782	0	0.103333	0
MOL000522	CHEMBL178	0.439024	0.190208	1	0.522222	1
MOL000523	CHEMBL52440	0.451923	-0.362562	0	0.381111	0
MOL000525	CHEMBL50	0.826923	0.5525	1	0.697778	1
MOL000526	CHEMBL529	0.527473	-0.179688	0	0.397778	0
MOL000527	CHEMBL50	0.559006	1.20427	1	0.695556	1
MOL000530	CHEMBL365141	0.447761	-0.622539	0	0.222222	0
MOL000531	CHEMBL50	0.518293	1.00026	1	0.681111	1
MOL000532	CHEMBL52440	0.403509	-0.126528	0	0.45	0
MOL000533	CHEMBL178	0.458537	0.508609	1	0.545556	1
MOL000534	CHEMBL52440	0.412281	-0.0361965	0	0.451111	0
MOL000535	CHEMBL109	0.3125	-1.05652	0	0.17	0
MOL000536	CHEMBL178	0.439024	0.190208	1	0.522222	1
MOL000537	CHEMBL52440	0.432692	-0.492128	0	0.378889	0
MOL000540	CHEMBL529	0.432203	-0.284902	0	0.452222	0
MOL000541	CHEMBL365141	0.207317	-0.922114	0	0.185556	0
MOL000544	CHEMBL529	0.477064	-0.291465	0	0.387778	0
MOL000550	CHEMBL109	0.454545	-1.07102	0	0.111111	0
MOL000551	CHEMBL365141	0.470588	-0.840774	0	0.206667	0
MOL000552	CHEMBL50	0.728	0.756908	1	0.701111	1
MOL000553	CHEMBL137648	0.421384	0.287012	1	0.565556	1
MOL000555	CHEMBL423894	0.263889	-0.818307	0	0.31	0
MOL000557	CHEMBL178	0.389163	-1.06443	0	0.443333	0
MOL000560	CHEMBL286494	0.423077	-1.40905	0	0.11	0
MOL000561	CHEMBL50	0.538889	2.21864	1	0.752222	1
MOL000562	CHEMBL529	0.369748	-0.327697	0	0.393333	0
MOL000563	CHEMBL866	0.364341	-0.907897	0	0.16	0
MOL000564	CHEMBL529	0.356589	-0.597045	0	0.42	0
MOL000569	CHEMBL866	0.40625	-2.18299	0	0.144444	0
MOL000570	CHEMBL10835	0.326923	-0.855625	0	0.258889	0
MOL000573	CHEMBL4303782	0.399015	-0.440091	0	0.364444	0
MOL000575	CHEMBL529	0.368	-0.582754	0	0.41	0
MOL000578	CHEMBL529	0.369748	-0.327697	0	0.393333	0
MOL000579	CHEMBL286494	0.25	-1.18163	0	0.04	0
MOL000585	CHEMBL78150	0.340206	-0.835405	0	0.278889	0
MOL000587	CHEMBL1200675	0.328671	-0.622615	0	0.328889	0
MOL000592	CHEMBL365141	0.492754	-0.563469	0	0.221111	0
MOL000593	CHEMBL286494	0.378947	0.50839	1	0.586667	1
MOL000596	CHEMBL365141	0.432836	-0.750725	0	0.204444	0
MOL000597	CHEMBL365141	0.25641	-1.27597	0	0.116667	0
MOL000598	CHEMBL109	0.611111	-1.04397	0	0.0766667	0
MOL000599	CHEMBL529	0.648936	-0.203556	0	0.62	1
MOL000601	CHEMBL286494	0.483333	-1.12542	0	0.178889	0
MOL000602	CHEMBL109	0.230769	-1.32178	0	0.0488889	0
MOL000603	CHEMBL365141	0.452632	-0.792261	0	0.323333	0
MOL000604	CHEMBL365141	0.45098	-0.761885	0	0.376667	0
MOL000606	CHEMBL109	0.235294	-1.41702	0	0.00555556	0
MOL000607	CHEMBL78150	0.425926	-1.36254	0	0.0266667	0
MOL000608	CHEMBL365141	0.421875	-0.743517	0	0.143333	0
MOL000609	CHEMBL365141	0.373134	-1.23585	0	0.0833333	0
MOL000610	CHEMBL109	0.352941	-1.29896	0	0.0166667	0
MOL000613	CHEMBL365141	0.264706	-1.12883	0	0.0455556	0
MOL000614	CHEMBL374632	0.350993	0.54593	1	0.554444	1
MOL000615	CHEMBL365141	0.279412	-1.11633	0	0.0444444	0
MOL000617	CHEMBL109	0.894737	-1.00017	0	0.218889	0
MOL000621	CHEMBL535650	0.43	1.9368	1	0.787778	1
MOL000622	CHEMBL365141	0.433735	-0.353251	0	0.326667	0
MOL000624	CHEMBL178	0.220974	-0.652111	0	0.394444	0
MOL000627	CHEMBL507100	0.557692	-0.209912	0	0.444444	0
MOL000631	CHEMBL78150	0.411765	-1.1031	0	0.182222	0
MOL000632	CHEMBL286494	0.305085	-2.01161	0	0.0622222	0
MOL000635	CHEMBL286494	0.451613	-2.21169	0	0.0666667	0
MOL000645	CHEMBL3747513	0.384615	-0.729679	0	0.357778	0
MOL000646	CHEMBL529	0.380368	0.157241	1	0.614444	1
MOL000648	CHEMBL3747513	0.333333	-0.116745	0	0.394444	0
MOL000650	CHEMBL529	0.429577	0.266146	1	0.59	1
MOL000651	CHEMBL365141	0.293578	-0.18003	0	0.487778	0
MOL000654	CHEMBL109	0.68	-0.755682	0	0.238889	0
MOL000655	CHEMBL529	0.453846	0.366453	1	0.567778	1
MOL000656	CHEMBL365141	0.333333	-0.131483	0	0.375556	0
MOL000657	CHEMBL866	0.541667	-0.15373	0	0.368889	0
MOL000658	CHEMBL109	0.894737	-1.00017	0	0.218889	0
MOL000659	CHEMBL109	0.894737	-1.00017	0	0.218889	0
MOL000660	CHEMBL109	0.894737	-1.00017	0	0.218889	0
MOL000661	CHEMBL109	0.894737	-1.00017	0	0.218889	0
MOL000662	CHEMBL109	0.894737	-1.00017	0	0.218889	0
MOL000663	CHEMBL109	0.894737	-1.00017	0	0.218889	0
MOL000664	CHEMBL50	0.445946	1.15484	1	0.636667	1
MOL000666	CHEMBL109	0.555556	-1.30979	0	0.0644444	0
MOL000667	CHEMBL109	0.555556	-1.14265	0	0.0611111	0
MOL000668	CHEMBL1562779	0.225225	-0.862321	0	0.287778	0
MOL000669	CHEMBL109	0.55	-0.971039	0	0.114444	0
MOL000670	CHEMBL286494	0.574074	-1.93198	0	0.0677778	0
MOL000671	CHEMBL109	0.578947	-0.933276	0	0.0866667	0
MOL000672	CHEMBL78150	0.411765	-1.50906	0	0.0388889	0
MOL000674	CHEMBL365141	0.282051	-1.28457	0	0.126667	0
MOL000675	CHEMBL109	0.548387	-0.783501	0	0.191111	0
MOL000676	CHEMBL866	0.369748	-1.22231	0	0.167778	0
MOL000677	CHEMBL53325	0.39759	-0.912273	0	0.0733333	0
MOL000682	CHEMBL286494	0.448718	-0.490589	0	0.286667	0
MOL000683	CHEMBL866	0.406015	-0.373873	0	0.338889	0
MOL000685	CHEMBL866	0.415385	-0.275264	0	0.338889	0
MOL000696	CHEMBL109	0.423077	-0.689338	0	0.105556	0
MOL000697	CHEMBL109	0.35	-1.25033	0	0.0677778	0
MOL000698	CHEMBL365141	0.211268	-1.22216	0	0.0344444	0
MOL000699	CHEMBL78150	0.392157	-1.53767	0	0.0344444	0
MOL000700	CHEMBL365141	0.220588	-1.07331	0	0.0333333	0
MOL000701	CHEMBL50	0.561111	2.17897	1	0.755556	1
MOL000702	CHEMBL50	0.570621	2.17272	1	0.757778	1
MOL000703	CHEMBL109	0.611111	-1.21205	0	0.0744444	0
MOL000704	CHEMBL78150	0.352941	-1.58946	0	0.01	0
MOL000705	CHEMBL109	0.611111	-1.21205	0	0.0744444	0
MOL000707	CHEMBL365141	0.227273	-1.43817	0	0.0233333	0
MOL000708	CHEMBL286494	0.346154	-1.98643	0	0.0144444	0
MOL000709	CHEMBL109	0.44	-0.832317	0	0.0877778	0
MOL000710	CHEMBL109	0.611111	-1.21205	0	0.0744444	0
MOL000711	CHEMBL109	0.129032	-1.37356	0	0.0266667	0
MOL000712	CHEMBL78150	0.320755	-1.91021	0	0.00666667	0
MOL000713	CHEMBL365141	0.257576	-1.4471	0	0.0311111	0
MOL000714	CHEMBL286494	0.339286	-1.78337	0	0.00555556	0
MOL000715	CHEMBL109	0.578947	-1.10104	0	0.0877778	0
MOL000716	CHEMBL365141	0.272727	-1.37339	0	0.0555556	0
MOL000717	CHEMBL109	0.578947	-1.10104	0	0.0877778	0
MOL000718	CHEMBL286494	0.237288	-1.4178	0	0.03	0
MOL000719	CHEMBL286494	0.421875	-1.07484	0	0.138889	0
MOL000720	CHEMBL365141	0.263158	-1.19003	0	0.0988889	0
MOL000721	CHEMBL365141	0.208333	-1.37305	0	0.0311111	0
MOL000722	CHEMBL365141	0.378788	-1.2393	0	0.0833333	0
MOL000723	CHEMBL365141	0.236111	-1.4038	0	0.0488889	0
MOL000724	CHEMBL365141	0.287879	-1.06336	0	0.0688889	0
MOL000726	CHEMBL178	0.519608	-0.692617	0	0.496667	0
MOL000727	CHEMBL50	0.467742	0.860811	1	0.676667	1
MOL000728	CHEMBL50	0.467532	1.28707	1	0.645556	1
MOL000730	CHEMBL4303782	0.40796	-0.639157	0	0.228889	0
MOL000731	CHEMBL529	0.373626	-0.645821	0	0.302222	0
MOL000732	CHEMBL529	0.521277	0.0403788	1	0.441111	0
MOL000733	CHEMBL529	0.553191	-0.466227	0	0.404444	0
MOL000734	CHEMBL109	0.555556	-0.889244	0	0.235556	0
MOL000737	CHEMBL50	0.886792	1.16822	1	0.76	1
MOL000738	CHEMBL50	0.572368	1.82842	1	0.716667	1
MOL000740	CHEMBL52440	0.5	-0.232679	0	0.343333	0
MOL000741	CHEMBL4303782	0.40796	-0.639157	0	0.228889	0
MOL000744	CHEMBL109	0.485714	-0.841494	0	0.253333	0
MOL000747	CHEMBL109	0.681818	-0.859113	0	0.501111	1
MOL000748	CHEMBL1562779	0.412371	-0.619709	0	0.401111	0
MOL000749	CHEMBL109	0.485714	-0.874156	0	0.193333	0
MOL000750	CHEMBL365141	0.375	-0.762342	0	0.368889	0
MOL000751	CHEMBL52440	0.418182	-0.494569	0	0.321111	0
MOL000758	CHEMBL109	0.394737	-0.758354	0	0.471111	0
MOL000763	CHEMBL866	0.303797	-1.12512	0	0.298889	0
MOL000764	CHEMBL507100	0.777778	0.645961	1	0.667778	1
MOL000766	CHEMBL109	0.611111	-1.04397	0	0.0766667	0
MOL000767	CHEMBL109	0.611111	-1.04397	0	0.0766667	0
MOL000768	CHEMBL50	0.545455	0.969208	1	0.7	1
MOL000770	CHEMBL365141	0.227273	-1.44124	0	0.0344444	0
MOL000771	CHEMBL78150	0.5	-1.44033	0	0.148889	0
MOL000774	CHEMBL109	0.357143	-1.07951	0	0.0711111	0
MOL000775	CHEMBL109	0.272727	-1.39697	0	0.0411111	0
MOL000776	CHEMBL109	0.176471	-1.39811	0	0.00666667	0
MOL000777	CHEMBL109	0.411765	-1.28424	0	0.0344444	0
MOL000780	CHEMBL507100	0.465438	1.6097	1	0.692222	1
MOL000784	CHEMBL52440	0.45098	-0.862735	0	0.236667	0
MOL000785	CHEMBL1435413	0.372093	-0.650119	0	0.525556	1
MOL000786	CHEMBL507100	0.570513	-0.223706	0	0.455556	0
MOL000788	CHEMBL507100	0.47343	1.65914	1	0.694444	1
MOL000789	CHEMBL1435413	0.374269	-0.715749	0	0.523333	1
MOL000790	CHEMBL507100	0.570513	-0.223706	0	0.455556	0
MOL000791	CHEMBL507100	0.465438	1.6097	1	0.692222	1
MOL000794	CHEMBL507100	0.805195	0.654231	1	0.692222	1
MOL000796	CHEMBL365141	0.430556	-0.498634	0	0.212222	0
MOL000802	CHEMBL365141	0.325	-1.16929	0	0.118889	0
MOL000807	CHEMBL365141	0.5	-0.54023	0	0.311111	0
MOL000809	CHEMBL365141	0.447368	-0.73746	0	0.242222	0
MOL000810	CHEMBL365141	0.454545	-0.75795	0	0.257778	0
MOL000811	CHEMBL365141	0.530864	-0.725747	0	0.304444	0
MOL000812	CHEMBL365141	0.466667	-0.664822	0	0.257778	0
MOL000813	CHEMBL529	0.406593	-0.632974	0	0.285556	0
MOL000814	CHEMBL529	0.406593	-0.632974	0	0.285556	0
MOL000815	CHEMBL365141	0.447368	-0.73746	0	0.242222	0
MOL000818	CHEMBL109	0.809524	-0.821256	0	0.228889	0
MOL000819	CHEMBL365141	0.441558	-0.845984	0	0.243333	0
MOL000820	CHEMBL365141	0.565789	-0.532527	0	0.293333	0
MOL000821	CHEMBL365141	0.453333	-0.733558	0	0.242222	0
MOL000824	CHEMBL365141	0.439394	-0.541889	0	0.155556	0
MOL000825	CHEMBL109	0.458333	-0.854394	0	0.15	0
MOL000826	CHEMBL365141	0.388889	-0.548994	0	0.202222	0
MOL000827	CHEMBL365141	0.41791	-0.617037	0	0.156667	0
MOL000834	CHEMBL529	0.362637	-0.416451	0	0.295556	0
MOL000835	CHEMBL529	0.461538	-0.406607	0	0.345556	0
MOL000836	CHEMBL529	0.461538	-0.406607	0	0.345556	0
MOL000838	CHEMBL529	0.541667	-0.458111	0	0.414444	0
MOL000841	CHEMBL529	0.521277	0.0403788	1	0.441111	0
MOL000842	CHEMBL529	0.538462	0.035255	1	0.434444	0
MOL000850	CHEMBL365141	0.522388	-0.510606	0	0.232222	0
MOL000857	CHEMBL1357648	0.26	-1.58282	0	0.131111	0
MOL000858	CHEMBL529	0.43956	-0.88449	0	0.265556	0
MOL000860	CHEMBL109	0.894737	-1.00017	0	0.218889	0
MOL000861	CHEMBL109	0.611111	-1.04397	0	0.0766667	0
MOL000862	CHEMBL365141	0.555556	-0.431556	0	0.328889	0
MOL000863	CHEMBL109	0.352941	-1.29896	0	0.0166667	0
MOL000864	CHEMBL109	0.352941	-1.29896	0	0.0166667	0
MOL000865	CHEMBL109	0.352941	-1.29896	0	0.0166667	0
MOL000866	CHEMBL365141	0.209677	-1.12955	0	0.0155556	0
MOL000867	CHEMBL109	0.352941	-1.29896	0	0.0166667	0
MOL000868	CHEMBL109	0.352941	-1.29896	0	0.0166667	0
MOL000869	CHEMBL109	0.352941	-1.29896	0	0.0166667	0
MOL000870	CHEMBL109	0.352941	-1.29896	0	0.0166667	0
MOL000871	CHEMBL109	0.357143	-1.33989	0	0.107778	0
MOL000872	CHEMBL109	0.352941	-1.29896	0	0.0166667	0
MOL000873	CHEMBL109	0.526316	-1.19892	0	0.0777778	0
MOL000874	CHEMBL286494	0.627119	-1.1093	0	0.173333	0
MOL000876	CHEMBL109	0.611111	-1.21205	0	0.0744444	0
MOL000878	CHEMBL365141	0.287879	-1.06336	0	0.0688889	0
MOL000879	CHEMBL109	0.68	-0.755682	0	0.238889	0
MOL000880	CHEMBL109	0.352941	-1.29896	0	0.0166667	0
MOL000881	CHEMBL10835	0.214286	-1.93413	0	0.0133333	0
MOL000882	CHEMBL53325	0.307692	-1.67235	0	0.00222222	0
MOL000883	CHEMBL109	0.578947	-0.933276	0	0.0866667	0
MOL000884	CHEMBL78150	0.20339	-1.14458	0	0.0766667	0
MOL000885	CHEMBL109	0.352941	-1.29896	0	0.0166667	0
MOL000886	CHEMBL109	0.352941	-1.29896	0	0.0166667	0
MOL000890	CHEMBL78150	0.298507	-1.28038	0	0.0222222	0
MOL000892	CHEMBL1200675	0.383333	-1.5029	0	0.18	0
MOL000895	CHEMBL365141	0.253521	-1.15776	0	0.05	0
MOL000896	CHEMBL365141	0.358209	-1.00315	0	0.09	0
MOL000897	CHEMBL365141	0.390244	-1.25166	0	0.21	0
MOL000898	CHEMBL365141	0.348485	-0.848874	0	0.115556	0
MOL000899	CHEMBL866	0.230303	0.0109668	1	0.388889	0
MOL000900	CHEMBL1186894	0.22973	0.103399	1	0.435556	0
MOL000903	CHEMBL50	0.371069	0.777922	1	0.556667	1
MOL000905	CHEMBL109	0.24	-0.98412	0	0.0477778	0
MOL000908	CHEMBL109	0.230769	-1.00754	0	0.0522222	0
MOL000909	CHEMBL365141	0.279412	-1.0774	0	0.0466667	0
MOL000910	CHEMBL365141	0.293333	-1.30911	0	0.106667	0
MOL000911	CHEMBL365141	0.231884	-1.18143	0	0.0388889	0
MOL000912	CHEMBL109	0.611111	-1.04397	0	0.0766667	0
MOL000913	CHEMBL109	0.3	-0.824735	0	0.0888889	0
MOL000914	CHEMBL365141	0.296875	-0.831479	0	0.0755556	0
MOL000916	CHEMBL365141	0.296875	-0.831721	0	0.0766667	0
MOL000918	CHEMBL109	0.611111	-1.21205	0	0.0744444	0
MOL000919	CHEMBL109	0.611111	-1.04397	0	0.0766667	0
MOL000920	CHEMBL109	0.266667	-1.10666	0	0.0266667	0
MOL000921	CHEMBL365141	0.613333	-0.518347	0	0.347778	0
MOL000922	CHEMBL365141	0.421875	-0.743517	0	0.143333	0
MOL000923	CHEMBL109	0.4375	-0.817112	0	0.23	0
MOL000924	CHEMBL109	0.611111	-1.21205	0	0.0744444	0
MOL000926	CHEMBL365141	0.227273	-1.16489	0	0.03	0
MOL000929	CHEMBL365141	0.253521	-1.15776	0	0.05	0
MOL000930	CHEMBL365141	0.208333	-1.28838	0	0.0311111	0
MOL000931	CHEMBL50	0.316239	-0.126584	0	0.396667	0
MOL000932	CHEMBL365141	0.208333	-1.28838	0	0.0311111	0
MOL000933	CHEMBL365141	0.264706	-1.06521	0	0.04	0
MOL000935	CHEMBL365141	0.276923	-0.855499	0	0.0777778	0
MOL000936	CHEMBL365141	0.264706	-1.12883	0	0.0455556	0
MOL000937	CHEMBL365141	0.276923	-0.844182	0	0.0766667	0
MOL000938	CHEMBL365141	0.3125	-0.733592	0	0.0888889	0
MOL000939	CHEMBL365141	0.61194	-0.283034	0	0.285556	0
MOL000942	CHEMBL365141	0.421875	-0.776047	0	0.11	0
MOL000943	CHEMBL365141	0.40625	-0.821176	0	0.0988889	0
MOL000944	CHEMBL866	0.280992	-1.46887	0	0.0288889	0
MOL000945	CHEMBL78150	0.418919	-1.25691	0	0.143333	0
MOL000946	CHEMBL1200675	0.383333	-1.5029	0	0.18	0
MOL000947	CHEMBL365141	0.338028	-1.16462	0	0.0877778	0
MOL000949	CHEMBL365141	0.416667	-0.892344	0	0.193333	0
MOL000952	CHEMBL365141	0.426667	-1.08572	0	0.2	0
MOL000953	CHEMBL365141	0.5	-0.361509	0	0.165556	0
MOL000956	CHEMBL365141	0.357143	-1.31682	0	0.0888889	0
MOL000957	CHEMBL365141	0.358209	-1.00315	0	0.09	0
MOL000959	CHEMBL365141	0.422535	-0.81549	0	0.215556	0
MOL000960	CHEMBL365141	0.443038	-0.817642	0	0.255556	0
MOL000961	CHEMBL365141	0.426667	-1.08572	0	0.2	0
MOL000962	CHEMBL365141	0.486111	-0.860881	0	0.215556	0
MOL000967	CHEMBL365141	0.269841	-0.951554	0	0.0477778	0
MOL000968	CHEMBL365141	0.292308	-1.05304	0	0.0488889	0
MOL000969	CHEMBL187709	0.302632	-1.46508	0	0.00666667	0
MOL000971	CHEMBL109	0.586207	-0.791582	0	0.23	0
MOL000974	CHEMBL286494	0.5	-1.75057	0	0.0411111	0
MOL000976	CHEMBL286494	0.285714	0.62246	1	0.49	0
MOL000980	CHEMBL365141	0.275362	-1.14016	0	0.0466667	0
MOL000983	CHEMBL109	0.611111	-1.04397	0	0.0766667	0
MOL000986	CHEMBL52440	0.4	-0.240777	0	0.336667	0
MOL000991	CHEMBL78150	0.385965	-1.76809	0	0.0122222	0
MOL000994	CHEMBL109	0.52381	-1.01074	0	0.107778	0
MOL000997	CHEMBL529	0.376344	-0.857024	0	0.278889	0
MOL000998	CHEMBL50	0.570621	2.17272	1	0.757778	1
MOL000999	CHEMBL50	0.561111	2.17897	1	0.755556	1
MOL001000	CHEMBL50	0.561111	2.17897	1	0.755556	1
MOL001005	CHEMBL365141	0.5	-0.361509	0	0.165556	0
MOL001006	CHEMBL365141	0.451613	-0.525741	0	0.136667	0
MOL001009	CHEMBL365141	0.492537	-0.81066	0	0.176667	0
MOL001012	CHEMBL365141	0.396825	-0.882151	0	0.0988889	0
MOL001015	CHEMBL109	0.4375	-0.817112	0	0.23	0
MOL001016	CHEMBL109	0.333333	-1.18778	0	0.0333333	0
MOL001017	CHEMBL365141	0.206349	-1.15357	0	0.0166667	0
MOL001018	CHEMBL78150	0.333333	-1.44935	0	0.0222222	0
MOL001019	CHEMBL365141	0.536232	-0.654835	0	0.231111	0
MOL001020	CHEMBL365141	0.536232	-0.654835	0	0.231111	0
MOL001023	CHEMBL365141	0.471429	-0.957301	0	0.185556	0
MOL001024	CHEMBL365141	0.486111	-0.745457	0	0.22	0
MOL001025	CHEMBL365141	0.382353	-0.715389	0	0.123333	0
MOL001030	CHEMBL78150	0.431373	-1.47812	0	0.0133333	0
MOL001033	CHEMBL52440	0.426087	-0.28159	0	0.347778	0
MOL001040	CHEMBL866	0.428571	-1.0123	0	0.152222	0
MOL001047	CHEMBL52440	0.382812	-0.0419676	0	0.358889	0
MOL001050	CHEMBL286494	0.384615	-1.8033	0	0.0311111	0
MOL001055	CHEMBL365141	0.296875	-0.831479	0	0.0755556	0
MOL001060	CHEMBL365141	0.396825	-0.712243	0	0.104444	0
MOL001064	CHEMBL78150	0.376623	-0.779315	0	0.213333	0
MOL001077	CHEMBL365141	0.391304	-0.858728	0	0.126667	0
MOL001081	CHEMBL109	0.392857	-0.757163	0	0.118889	0
MOL001086	CHEMBL286494	0.333333	-1.5348	0	0.0455556	0
MOL001092	CHEMBL529	0.365591	-0.567037	0	0.311111	0
MOL001097	CHEMBL78150	0.230769	-1.94198	0	0.00333333	0
MOL001098	CHEMBL78150	0.27451	-1.75949	0	0.0255556	0
MOL001099	CHEMBL286494	0.25	-1.82763	0	0.00111111	0
MOL001100	CHEMBL365141	0.185714	-1.24966	0	0.0211111	0
MOL001101	CHEMBL365141	0.191176	-1.15927	0	0.0211111	0
MOL001102	CHEMBL365141	0.203125	-1.09732	0	0.0188889	0
MOL001103	CHEMBL365141	0.364865	-1.15331	0	0.153333	0
MOL001110	CHEMBL423894	0.131579	-1.31556	0	0.0122222	0
MOL001114	CHEMBL365141	0.34375	-1.09455	0	0.0755556	0
MOL001115	CHEMBL365141	0.38806	-0.839979	0	0.114444	0
MOL001119	CHEMBL286494	0.365385	-1.67506	0	0.00777778	0
MOL001121	CHEMBL365141	0.373134	-0.885019	0	0.104444	0
MOL001122	CHEMBL1562779	0.188679	-0.414572	0	0.348889	0
MOL001123	CHEMBL365141	0.292308	-1.05304	0	0.0488889	0
MOL001126	CHEMBL178	0.480392	0.351427	1	0.572222	1
MOL001129	CHEMBL365141	0.367647	-1.2941	0	0.0822222	0
MOL001130	CHEMBL178	0.467249	0.456735	1	0.523333	1
MOL001137	CHEMBL50	0.433333	-0.366975	0	0.443333	0
MOL001152	CHEMBL1186894	0.22973	0.103399	1	0.435556	0
MOL001153	CHEMBL866	0.244318	-0.162533	0	0.41	0
MOL001157	CHEMBL866	0.274194	0.340429	1	0.482222	0
MOL001164	CHEMBL1565817	0.320463	0.642601	1	0.505556	1
MOL001168	CHEMBL365141	0.261538	-0.946982	0	0.0533333	0
MOL001172	CHEMBL866	0.244318	-0.162533	0	0.41	0
MOL001173	CHEMBL1565817	0.277344	-0.133915	0	0.501111	1
MOL001175	CHEMBL365141	0.402985	-1.06108	0	0.114444	0
MOL001179	CHEMBL109	0.230769	-0.748321	0	0.0933333	0
MOL001180	CHEMBL365141	0.307692	-0.943659	0	0.0633333	0
MOL001183	CHEMBL365141	0.31746	-0.97538	0	0.0611111	0
MOL001184	CHEMBL365141	0.276923	-0.811964	0	0.0766667	0
MOL001188	CHEMBL365141	0.296875	-0.714983	0	0.101111	0
MOL001189	CHEMBL365141	0.276923	-1.03833	0	0.0466667	0
MOL001191	CHEMBL365141	0.3125	-0.919648	0	0.0611111	0
MOL001196	CHEMBL365141	0.435484	-0.654708	0	0.113333	0
MOL001198	CHEMBL365141	0.536232	-0.775052	0	0.221111	0
MOL001201	CHEMBL365141	0.301587	-1.05785	0	0.0444444	0
MOL001202	CHEMBL365141	0.384615	-1.0154	0	0.101111	0
MOL001203	CHEMBL365141	0.285714	-0.595269	0	0.1	0
MOL001204	CHEMBL365141	0.269841	-0.951554	0	0.0477778	0
MOL001206	CHEMBL365141	0.285714	-0.849578	0	0.0755556	0
MOL001209	CHEMBL365141	0.342857	-1.27745	0	0.0844444	0
MOL001210	CHEMBL365141	0.378788	-1.2393	0	0.0833333	0
MOL001212	CHEMBL109	0.611111	-1.04397	0	0.0766667	0
MOL001213	CHEMBL365141	0.381579	-1.09974	0	0.196667	0
MOL001214	CHEMBL10835	0.380952	-1.01979	0	0.348889	0
MOL001216	CHEMBL123292	0.288889	-0.88802	0	0.0433333	0
MOL001217	CHEMBL109	0.4375	-0.817112	0	0.23	0
MOL001218	CHEMBL109	0.611111	-1.04397	0	0.0766667	0
MOL001219	CHEMBL365141	0.387097	-0.821305	0	0.0911111	0
MOL001220	CHEMBL365141	0.402778	-0.648872	0	0.164444	0
MOL001221	CHEMBL365141	0.290323	-1.07362	0	0.0433333	0
MOL001222	CHEMBL365141	0.492537	-0.81066	0	0.176667	0
MOL001223	CHEMBL365141	0.34375	-1.09455	0	0.0755556	0
MOL001224	CHEMBL109	0.26087	-1.09773	0	0.0333333	0
MOL001225	CHEMBL109	0.53125	-0.926818	0	0.222222	0
MOL001227	CHEMBL109	0.466667	-1.05569	0	0.208889	0
MOL001228	CHEMBL50	0.445455	-0.387117	0	0.423333	0
MOL001229	CHEMBL78150	0.508475	-1.32381	0	0.133333	0
MOL001230	CHEMBL109	0.611111	-1.04397	0	0.0766667	0
MOL001231	CHEMBL365141	0.343284	-1.15548	0	0.125556	0
MOL001232	CHEMBL365141	0.492537	-0.81066	0	0.176667	0
MOL001233	CHEMBL1435413	0.330986	3.90909e-05	1	0.423333	0
MOL001234	CHEMBL365141	0.309859	-1.10791	0	0.0944444	0
MOL001235	CHEMBL365141	0.283784	-1.31099	0	0.0755556	0
MOL001236	CHEMBL365141	0.258065	-1.05123	0	0.0433333	0
MOL001237	CHEMBL286494	0.418182	-1.93358	0	0.0311111	0
MOL001238	CHEMBL109	0.423077	-0.604227	0	0.121111	0
MOL001239	CHEMBL365141	0.447761	-0.622539	0	0.222222	0
MOL001240	CHEMBL109	0.55	-1.09772	0	0.0877778	0
MOL001242	CHEMBL109	0.52381	-0.738449	0	0.138889	0
MOL001243	CHEMBL365141	0.492308	-0.679559	0	0.216667	0
MOL001244	CHEMBL365141	0.419355	-0.869631	0	0.1	0
MOL001245	CHEMBL365141	0.373134	-1.23585	0	0.0833333	0
MOL001246	CHEMBL109	0.55	-1.09772	0	0.0877778	0
MOL001248	CHEMBL365141	0.430556	-0.999822	0	0.281111	0
MOL001249	CHEMBL365141	0.471429	-1.02602	0	0.171111	0
MOL001252	CHEMBL365141	0.358209	-1.30916	0	0.0833333	0
MOL001254	CHEMBL365141	0.362319	-1.23087	0	0.0888889	0
MOL001255	CHEMBL365141	0.492308	-0.679559	0	0.216667	0
MOL001257	CHEMBL109	0.6	-0.841955	0	0.514444	1
MOL001258	CHEMBL365141	0.376812	-0.96711	0	0.117778	0
MOL001259	CHEMBL365141	0.457143	-0.999799	0	0.193333	0
MOL001260	CHEMBL365141	0.382353	-0.855723	0	0.122222	0
MOL001261	CHEMBL286494	0.509091	-1.69868	0	0.0866667	0
MOL001262	CHEMBL365141	0.451613	-0.525741	0	0.136667	0
MOL001265	CHEMBL365141	0.533333	-0.516941	0	0.224444	0
MOL001267	CHEMBL109	0.55	-1.09772	0	0.0877778	0
MOL001269	CHEMBL365141	0.236842	-1.29444	0	0.0488889	0
MOL001272	CHEMBL365141	0.534247	-0.154275	0	0.313333	0
MOL001273	CHEMBL365141	0.367647	-1.2941	0	0.0822222	0
MOL001281	CHEMBL529	0.43956	-0.88449	0	0.265556	0
MOL001283	CHEMBL365141	0.279412	-1.08382	0	0.0377778	0
MOL001285	CHEMBL109	0.611111	-1.04397	0	0.0766667	0
MOL001286	CHEMBL529	0.344086	-0.85524	0	0.225556	0
MOL001287	CHEMBL109	0.478261	-0.421489	0	0.176667	0
MOL001288	CHEMBL365141	0.4	-0.66035	0	0.181111	0
MOL001292	CHEMBL365141	0.4	-0.705868	0	0.2	0
MOL001294	CHEMBL365141	0.405797	-0.702377	0	0.158889	0
MOL001296	CHEMBL109	0.230769	-0.626554	0	0.1	0
MOL001297	CHEMBL109	0.548387	-0.783501	0	0.191111	0
MOL001298	CHEMBL365141	0.481013	-0.271687	0	0.354444	0
MOL001299	CHEMBL1562779	0.277311	-0.380187	0	0.343333	0
MOL001300	CHEMBL78150	0.345455	-1.43459	0	0.0433333	0
MOL001301	CHEMBL78150	0.387097	-1.79841	0	0.0522222	0
MOL001302	CHEMBL109	0.894737	-1.00017	0	0.218889	0
MOL001303	CHEMBL109	0.230769	-1.00754	0	0.0522222	0
MOL001304	CHEMBL587723	0.248062	-1.89929	0	0.137778	0
MOL001306	CHEMBL286494	0.62963	-0.947782	0	0.207778	0
MOL001308	CHEMBL109	0.548387	-0.783501	0	0.191111	0
MOL001309	CHEMBL1435413	0.265625	-1.48783	0	0.0633333	0
MOL001310	CHEMBL109	0.586207	-0.579416	0	0.233333	0
MOL001311	CHEMBL109	0.485714	-0.889906	0	0.182222	0
MOL001312	CHEMBL109	0.548387	-0.783501	0	0.191111	0
MOL001314	CHEMBL109	0.894737	-1.00017	0	0.218889	0
MOL001316	CHEMBL365141	0.5	-0.361509	0	0.165556	0
MOL001320	CHEMBL529	0.4	-0.547476	0	0.423333	0
MOL001321	CHEMBL78150	0.372881	-1.69788	0	0.04	0
MOL001323	CHEMBL365141	0.451613	-0.525741	0	0.136667	0
MOL001332	CHEMBL187709	0.317647	-1.27613	0	0.0822222	0
MOL001333	CHEMBL365141	0.451613	-0.525741	0	0.136667	0
MOL001335	CHEMBL415087	0.257143	-1.71929	0	0.0111111	0
MOL001336	CHEMBL529	0.401786	-0.574193	0	0.358889	0
MOL001337	CHEMBL529	0.401786	-0.574193	0	0.358889	0
MOL001345	CHEMBL529	0.43956	-0.388991	0	0.337778	0
MOL001356	CHEMBL529	0.461538	-0.601254	0	0.326667	0
MOL001364	CHEMBL178	0.411765	-0.675191	0	0.417778	0
MOL001366	CHEMBL78150	0.372881	-1.69788	0	0.04	0
MOL001367	CHEMBL529	0.409091	-0.390137	0	0.462222	0
MOL001369	CHEMBL529	0.423077	-0.474927	0	0.453333	0
MOL001370	CHEMBL178	0.370536	-0.13146	0	0.543333	1
MOL001372	CHEMBL178	0.426471	-0.324422	0	0.52	1
MOL001373	CHEMBL866	0.419643	-1.00854	0	0.224444	0
MOL001375	CHEMBL109	0.266667	-1.36586	0	0.0488889	0
MOL001376	CHEMBL109	0.148148	-1.46359	0	0.0144444	0
MOL001377	CHEMBL365141	0.347826	-1.08595	0	0.0844444	0
MOL001378	CHEMBL286494	0.377358	-1.89317	0	0.0477778	0
MOL001379	CHEMBL365141	0.416667	-1.01575	0	0.296667	0
MOL001380	CHEMBL109	0.472222	-0.631725	0	0.243333	0
MOL001381	CHEMBL109	0.894737	-1.00017	0	0.218889	0
MOL001382	CHEMBL109	0.129032	-1.37356	0	0.0266667	0
MOL001383	CHEMBL365141	0.283784	-1.2173	0	0.0688889	0
MOL001384	CHEMBL365141	0.512821	-0.794527	0	0.266667	0
MOL001385	CHEMBL109	0.894737	-1.00017	0	0.218889	0
MOL001386	CHEMBL109	0.68	-0.755682	0	0.238889	0
MOL001387	CHEMBL365141	0.39759	-1.1721	0	0.205556	0
MOL001388	CHEMBL109	0.52381	-0.691653	0	0.137778	0
MOL001390	CHEMBL109	0.52381	-0.691653	0	0.137778	0
MOL001391	CHEMBL365141	0.333333	-1.29723	0	0.0877778	0
MOL001392	CHEMBL109	0.68	-0.755682	0	0.238889	0
MOL001393	CHEMBL109	0.894737	-1.00017	0	0.218889	0
MOL001394	CHEMBL109	0.352941	-1.29896	0	0.0166667	0
MOL001396	CHEMBL109	0.894737	-1.00017	0	0.218889	0
MOL001397	CHEMBL365141	0.227273	-1.43817	0	0.0233333	0
MOL001398	CHEMBL365141	0.514706	-0.63284	0	0.223333	0
MOL001399	CHEMBL109	0.352941	-1.29896	0	0.0166667	0
MOL001401	CHEMBL109	0.352941	-1.29896	0	0.0166667	0
MOL001402	CHEMBL109	0.352941	-1.29896	0	0.0166667	0
MOL001403	CHEMBL365141	0.38806	-0.700022	0	0.127778	0
MOL001404	CHEMBL109	0.352941	-1.29896	0	0.0166667	0
MOL001406	CHEMBL109	0.243243	-1.34532	0	0.07	0
MOL001408	CHEMBL365141	0.479167	-0.325257	0	0.44	0
MOL001409	CHEMBL365141	0.471429	-0.976678	0	0.304444	0
MOL001410	CHEMBL365141	0.383562	-0.828243	0	0.157778	0
MOL001416	CHEMBL365141	0.343284	-1.04751	0	0.111111	0
MOL001417	CHEMBL365141	0.257576	-1.46965	0	0.0411111	0
MOL001420	CHEMBL365141	0.409091	-0.829739	0	0.122222	0
MOL001426	CHEMBL109	0.266667	-0.619974	0	0.347778	0
MOL001428	CHEMBL529	0.343511	-0.263804	0	0.404444	0
MOL001429	CHEMBL286494	0.245902	-1.35898	0	0.0611111	0
MOL001436	CHEMBL529	0.41129	0.352856	1	0.495556	0
MOL001439	CHEMBL109	0.457143	-0.871936	0	0.401111	0
MOL001441	CHEMBL109	0.333333	-1.07382	0	0.212222	0
MOL001442	CHEMBL365141	0.272727	-1.03923	0	0.06	0
MOL001443	CHEMBL109	0.205882	-0.997981	0	0.142222	0
MOL001445	CHEMBL866	0.448529	-1.13695	0	0.376667	0
MOL001446	CHEMBL109	0.809524	-0.759887	0	0.244444	0
MOL001447	CHEMBL365141	0.477612	-0.763947	0	0.205556	0
MOL001450	CHEMBL109	0.894737	-1.00017	0	0.218889	0
MOL001452	CHEMBL286494	0.518519	-1.98625	0	0.0711111	0
MOL001453	CHEMBL1200675	0.379562	-0.331765	0	0.35	0
MOL001456	CHEMBL109	0.555556	-0.720772	0	0.522222	1
MOL001457	CHEMBL52440	0.376712	-0.662899	0	0.518889	1
MOL001461	CHEMBL119	0.375796	0.529279	1	0.59	1
MOL001464	CHEMBL264373	0.211538	-1.06537	0	0.0733333	0
MOL001465	CHEMBL1565817	0.486842	1.17401	1	0.691111	1
MOL001466	CHEMBL52440	0.507246	1.17108	1	0.695556	1
MOL001467	CHEMBL507100	0.805195	0.654231	1	0.692222	1
MOL001468	CHEMBL109	0.5	-1.07516	0	0.225556	0
MOL001470	CHEMBL1431	0.0769231	-1.34607	0	0.01	0
MOL001477	CHEMBL286494	0.431034	-1.59845	0	0.0211111	0
MOL001478	CHEMBL1435413	0.328244	-0.975907	0	0.223333	0
MOL001480	CHEMBL1562779	0.330435	-0.597573	0	0.397778	0
MOL001482	CHEMBL119	0.318182	-0.808755	0	0.24	0
MOL001487	CHEMBL109	0.611111	-1.21205	0	0.0744444	0
MOL001488	CHEMBL365141	0.5	-0.361509	0	0.165556	0
MOL001490	CHEMBL866	0.373984	-0.947634	0	0.253333	0
MOL001491	CHEMBL187709	0.411765	-0.254579	0	0.336667	0
MOL001492	CHEMBL109	0.586207	-0.791582	0	0.23	0
MOL001493	CHEMBL109	0.586207	-0.791582	0	0.23	0
MOL001494	CHEMBL365141	0.550725	-0.670132	0	0.223333	0
MOL001495	CHEMBL365141	0.550725	-0.670132	0	0.223333	0
MOL001496	CHEMBL109	0.586207	-0.791582	0	0.23	0
MOL001497	CHEMBL109	0.586207	-0.791582	0	0.23	0
MOL001498	CHEMBL109	0.586207	-0.791582	0	0.23	0
MOL001499	CHEMBL109	0.586207	-0.791582	0	0.23	0
MOL001500	CHEMBL365141	0.366667	-1.28	0	0.198889	0
MOL001501	CHEMBL109	0.894737	-1.00017	0	0.218889	0
MOL001504	CHEMBL365141	0.272727	-1.03923	0	0.06	0
MOL001505	CHEMBL1200675	0.356061	-0.842409	0	0.336667	0
MOL001506	CHEMBL365141	0.234375	-1.10613	0	0.0288889	0
MOL001508	CHEMBL109	0.44	-0.734011	0	0.0977778	0
MOL001509	CHEMBL365141	0.295775	-1.39589	0	0.0722222	0
MOL001510	CHEMBL365141	0.5	-0.361509	0	0.165556	0
MOL001516	CHEMBL50	0.76	0.945074	1	0.738889	1
MOL001522	CHEMBL52440	0.588235	-0.688575	0	0.353333	0
MOL001531	CHEMBL507100	0.82	0.665963	1	0.683333	1
MOL001532	CHEMBL365141	0.5	-0.361509	0	0.165556	0
MOL001538	CHEMBL1237	0.546875	1.68715	1	0.878889	1
MOL001540	CHEMBL50	0.450262	1.99364	1	0.731111	1
MOL001541	CHEMBL50	0.5	1.64272	1	0.714444	1
MOL001543	CHEMBL50	0.462366	1.74469	1	0.697778	1
MOL001551	CHEMBL109	0.407407	-0.559606	0	0.128889	0
MOL001552	CHEMBL529	0.469027	0.208611	1	0.593333	1
MOL001555	CHEMBL52440	0.441441	-0.274857	0	0.338889	0
MOL001556	CHEMBL365141	0.276923	-1.03833	0	0.0466667	0
MOL001557	CHEMBL109	0.333333	-1.18778	0	0.0333333	0
MOL001558	CHEMBL52440	0.4	-0.240777	0	0.336667	0
MOL001559	CHEMBL1200675	0.314286	-0.950461	0	0.253333	0
MOL001562	CHEMBL109	0.26087	-1.09773	0	0.0333333	0
MOL001564	CHEMBL423894	0.40625	-0.977152	0	0.117778	0
MOL001565	CHEMBL109	0.26087	-1.09773	0	0.0333333	0
MOL001566	CHEMBL365141	0.3125	-0.733592	0	0.0888889	0
MOL001567	CHEMBL286494	0.360656	-1.34416	0	0.105556	0
MOL001570	CHEMBL365141	0.253731	-1.28074	0	0.04	0
MOL001572	CHEMBL365141	0.290323	-1.07362	0	0.0433333	0
MOL001573	CHEMBL1237	0.326087	-1.16921	0	0.1	0
MOL001576	CHEMBL109	0.333333	-1.18778	0	0.0333333	0
MOL001578	CHEMBL286494	0.442308	-1.88294	0	0.0177778	0
MOL001580	CHEMBL286494	0.383562	-1.96411	0	0.0955556	0
MOL001581	CHEMBL109	0.428571	-1.22753	0	0.164444	0
MOL001583	CHEMBL1200675	0.284722	-1.15879	0	0.182222	0
MOL001584	CHEMBL365141	0.368421	-1.12307	0	0.173333	0
MOL001585	CHEMBL365141	0.387097	-0.991652	0	0.0888889	0
MOL001586	CHEMBL1448	0.453782	-1.07002	0	0.378889	0
MOL001587	CHEMBL52440	0.473214	-0.104817	0	0.574444	1
MOL001589	CHEMBL423894	0.362069	-0.916155	0	0.275556	0
MOL001591	CHEMBL78150	0.338983	-1.40473	0	0.108889	0
MOL001592	CHEMBL52440	0.341085	-0.195341	0	0.528889	1
MOL001593	CHEMBL365141	0.315068	-1.31513	0	0.0744444	0
MOL001595	CHEMBL286494	0.208333	-1.23682	0	0.107778	0
MOL001596	CHEMBL109	0.26087	-1.09773	0	0.0333333	0
MOL001602	CHEMBL365141	0.283582	-1.03771	0	0.0588889	0
MOL001605	CHEMBL109	0.578947	-1.10104	0	0.0877778	0
MOL001606	CHEMBL365141	0.31746	-0.97538	0	0.0611111	0
MOL001607	CHEMBL365141	0.5	-0.361509	0	0.165556	0
MOL001608	CHEMBL365141	0.279412	-1.0774	0	0.0466667	0
MOL001609	CHEMBL365141	0.290323	-1.07362	0	0.0433333	0
MOL001611	CHEMBL1565817	0.39801	-0.66657	0	0.278889	0
MOL001612	CHEMBL286494	0.358025	-1.72001	0	0.121111	0
MOL001614	CHEMBL1200675	0.333333	-1.09759	0	0.267778	0
MOL001615	CHEMBL109	0.352941	-1.29896	0	0.0166667	0
MOL001618	CHEMBL423894	0.368421	-1.01265	0	0.262222	0
MOL001619	CHEMBL109	0.352941	-1.29896	0	0.0166667	0
MOL001620	CHEMBL109	0.26087	-1.09773	0	0.0333333	0
MOL001622	CHEMBL109	0.26087	-1.09773	0	0.0333333	0
MOL001623	CHEMBL178	0.432692	-0.465167	0	0.44	0
MOL001624	CHEMBL286494	0.560606	-1.08559	0	0.09	0
MOL001628	CHEMBL1200675	0.409722	-0.425065	0	0.365556	0
MOL001629	CHEMBL109	0.25	-1.39708	0	0.0488889	0
MOL001630	CHEMBL301499	0.616667	1.35683	1	0.75	1
MOL001631	CHEMBL109	0.548387	-0.783501	0	0.191111	0
MOL001632	CHEMBL301499	0.494253	0.123988	1	0.347778	0
MOL001639	CHEMBL109	0.375	-1.27325	0	0.0666667	0
MOL001640	CHEMBL109	0.894737	-1.00017	0	0.218889	0
MOL001641	CHEMBL365141	0.514706	-0.63284	0	0.223333	0
MOL001643	CHEMBL866	0.363636	-0.495282	0	0.234444	0
MOL001644	CHEMBL109	0.611111	-1.21205	0	0.0744444	0
MOL001645	CHEMBL365141	0.478873	-0.930111	0	0.202222	0
MOL001648	CHEMBL365141	0.366972	-0.170163	0	0.413333	0
MOL001649	CHEMBL286494	0.632353	-1.32741	0	0.232222	0
MOL001655	CHEMBL365141	0.477612	-0.763947	0	0.205556	0
MOL001656	CHEMBL529	0.385621	0.469637	1	0.595556	1
MOL001658	CHEMBL78150	0.508197	-1.06733	0	0.167778	0
MOL001659	CHEMBL365141	0.5	-0.361509	0	0.165556	0
MOL001660	CHEMBL78150	0.455882	-1.40241	0	0.161111	0
MOL001661	CHEMBL529	0.384615	0.506781	1	0.602222	1
MOL001662	CHEMBL365141	0.350877	-0.0592265	0	0.441111	0
MOL001663	CHEMBL365141	0.477612	-0.763947	0	0.205556	0
MOL001664	CHEMBL529	0.385621	0.469637	1	0.595556	1
MOL001666	CHEMBL529	0.384615	0.506781	1	0.602222	1
MOL001668	CHEMBL529	0.389262	0.362068	1	0.571111	1
MOL001670	CHEMBL286494	0.551282	-1.28844	0	0.196667	0
MOL001671	CHEMBL286494	0.554217	-1.04803	0	0.291111	0
MOL001672	CHEMBL109	0.208333	-1.21107	0	0.0322222	0
MOL001673	CHEMBL1562779	0.217822	-0.986509	0	0.258889	0
MOL001677	CHEMBL4303785	0.554913	0.646367	1	0.777778	1
MOL001679	CHEMBL109	0.52381	-0.738449	0	0.138889	0
MOL001680	CHEMBL529	0.451128	0.406114	1	0.565556	1
MOL001681	CHEMBL365141	0.32	-0.0896459	0	0.374444	0
MOL001682	CHEMBL529	0.458015	0.0976254	1	0.553333	1
MOL001684	CHEMBL1690	0.3	-1.49141	0	0.0188889	0
MOL001687	CHEMBL529	0.349206	0.0573965	1	0.421111	0
MOL001689	CHEMBL50	0.775701	0.518028	1	0.656667	1
MOL001691	CHEMBL529	0.244094	-1.12253	0	0.268889	0
MOL001692	CHEMBL529	0.32967	-0.595614	0	0.268889	0
MOL001694	CHEMBL365141	0.362319	-0.880361	0	0.107778	0
MOL001695	CHEMBL50	0.63125	1.36356	1	0.747778	1
MOL001696	CHEMBL50	0.446154	1.1964	1	0.687778	1
MOL001698	CHEMBL178	0.423077	0.758751	1	0.615556	1
MOL001699	CHEMBL866	0.439189	0.196104	1	0.464444	0
MOL001700	CHEMBL178	0.419192	0.0458847	1	0.465556	0
MOL001701	CHEMBL301499	0.528302	1.10021	1	0.588889	1
MOL001703	CHEMBL866	0.411765	-0.392173	0	0.333333	0
MOL001704	CHEMBL365141	0.387097	-0.821305	0	0.0911111	0
MOL001705	CHEMBL365141	0.35443	-1.09733	0	0.206667	0
MOL001707	CHEMBL365141	0.295775	-1.39589	0	0.0722222	0
MOL001708	CHEMBL178	0.455882	-0.0549905	0	0.467778	0
MOL001709	CHEMBL365141	0.271605	-1.26007	0	0.141111	0
MOL001710	CHEMBL178	0.477612	0.0939205	1	0.523333	1
MOL001711	CHEMBL109	0.611111	-1.04397	0	0.0766667	0
MOL001712	CHEMBL178	0.625616	0.662554	1	0.646667	1
MOL001713	CHEMBL178	0.477612	0.0939205	1	0.523333	1
MOL001714	CHEMBL178	0.477612	0.0939205	1	0.523333	1
MOL001715	CHEMBL178	0.455882	-0.0549905	0	0.467778	0
MOL001716	CHEMBL178	0.477612	0.0939205	1	0.523333	1
MOL001717	CHEMBL178	0.437811	0.20926	1	0.47	0
MOL001718	CHEMBL109	0.578947	-0.933276	0	0.0866667	0
MOL001719	CHEMBL365141	0.324324	-0.361504	0	0.244444	0
MOL001720	CHEMBL1357648	0.352381	-1.67107	0	0.1	0
MOL001722	CHEMBL529	0.360759	0.504593	1	0.693333	1
MOL001723	CHEMBL1448	0.286822	-0.364357	0	0.488889	0
MOL001725	CHEMBL1448	0.321168	-0.247032	0	0.514444	1
MOL001729	CHEMBL286494	0.637681	-1.10314	0	0.296667	0
MOL001730	CHEMBL1357648	0.318182	-1.4635	0	0.0355556	0
MOL001731	CHEMBL529	0.406593	-0.632974	0	0.285556	0
MOL001732	CHEMBL109	0.263158	-1.28517	0	0.0288889	0
MOL001733	CHEMBL50	0.782609	0.357275	1	0.69	1
MOL001734	CHEMBL529	0.391026	-0.706666	0	0.533333	1
MOL001735	CHEMBL50	0.772727	0.446505	1	0.67	1
MOL001736	CHEMBL866	0.422078	-0.526066	0	0.257778	0
MOL001737	CHEMBL2134545	0.330769	-1.60932	0	0.111111	0
MOL001738	CHEMBL109	0.45	-1.34704	0	0.0688889	0
MOL001739	CHEMBL109	0.548387	-0.783501	0	0.191111	0
MOL001740	CHEMBL4303784	0.166667	-1.14779	0	0.108889	0
MOL001741	CHEMBL423894	0.162791	-1.32144	0	0.0477778	0
MOL001742	CHEMBL529	0.32967	-1.15294	0	0.184444	0
MOL001743	CHEMBL301499	0.414062	0.975376	1	0.681111	1
MOL001744	CHEMBL1624459	0.2	-0.879485	0	0.143333	0
MOL001745	CHEMBL365141	0.546875	-0.541551	0	0.22	0
MOL001746	CHEMBL365141	0.38806	-0.700022	0	0.127778	0
MOL001747	CHEMBL109	0.352941	-1.29896	0	0.0166667	0
MOL001748	CHEMBL365141	0.546875	-0.541551	0	0.22	0
MOL001749	CHEMBL866	0.373984	-0.947634	0	0.253333	0
MOL001751	CHEMBL535650	0.320755	-1.45372	0	0.226667	0
MOL001752	CHEMBL78150	0.412698	-1.46118	0	0.12	0
MOL001755	CHEMBL365141	0.402985	-1.06108	0	0.114444	0
MOL001756	CHEMBL1357648	0.293478	-1.14941	0	0.104444	0
MOL001757	CHEMBL301499	0.377551	0.289885	1	0.382222	0
MOL001758	CHEMBL286494	0.491803	-1.39603	0	0.184444	0
MOL001759	CHEMBL2134545	0.330882	-1.47278	0	0.14	0
MOL001760	CHEMBL529	0.171123	-0.659942	0	0.347778	0
MOL001761	CHEMBL423894	0.145161	-1.37418	0	0.131111	0
MOL001762	CHEMBL1357648	0.292929	-1.8432	0	0.0555556	0
MOL001763	CHEMBL296419	0.435374	0.0275257	1	0.542222	1
MOL001764	CHEMBL1624459	0.322581	-0.677382	0	0.227778	0
MOL001765	CHEMBL2134545	0.319444	-1.28806	0	0.166667	0
MOL001766	CHEMBL196666	0.363636	-1.27636	0	0.417778	0
MOL001768	CHEMBL1562779	0.43299	-0.703274	0	0.405556	0
MOL001770	CHEMBL365141	0.477273	0.241498	1	0.406667	0
MOL001771	CHEMBL365141	0.5	-0.361509	0	0.165556	0
MOL001772	CHEMBL365141	0.390625	-0.957082	0	0.102222	0
MOL001773	CHEMBL1690	0.275	-1.55742	0	0.0188889	0
MOL001774	CHEMBL365141	0.460526	-0.78108	0	0.241111	0
MOL001775	CHEMBL365141	0.4	-0.899355	0	0.1	0
MOL001778	CHEMBL78150	0.405405	-1.67308	0	0.15	0
MOL001780	CHEMBL4303785	0.448485	-0.638431	0	0.281111	0
MOL001781	CHEMBL149201	0.291262	-1.42683	0	0.34	0
MOL001782	CHEMBL149201	0.433962	-1.12694	0	0.435556	0
MOL001785	CHEMBL149201	0.337143	-1.3128	0	0.305556	0
MOL001786	CHEMBL52440	0.541667	-0.65357	0	0.264444	0
MOL001787	CHEMBL301499	0.666667	1.14464	1	0.745556	1
MOL001788	CHEMBL301499	0.56	-0.434765	0	0.292222	0
MOL001789	CHEMBL286494	0.493506	-0.67169	0	0.31	0
MOL001790	CHEMBL50	0.515152	1.08201	1	0.68	1
MOL001791	CHEMBL149201	0.328205	-0.429978	0	0.507778	1
MOL001792	CHEMBL866	0.431655	-0.988941	0	0.153333	0
MOL001794	CHEMBL109	0.230769	-1.32178	0	0.0488889	0
MOL001797	CHEMBL178	0.502326	-0.27962	0	0.443333	0
MOL001798	CHEMBL866	0.454545	-0.859161	0	0.174444	0
MOL001801	CHEMBL286494	0.465517	-1.29944	0	0.136667	0
MOL001802	CHEMBL1624459	0.30303	-0.583286	0	0.267778	0
MOL001803	CHEMBL50	0.75	0.453168	1	0.687778	1
MOL001805	CHEMBL2134545	0.270833	-1.98648	0	0.0922222	0
MOL001807	CHEMBL286494	0.430556	-1.96115	0	0.113333	0
MOL001808	CHEMBL2134545	0.5	0.415181	1	0.654444	1
MOL001810	CHEMBL587723	0.287611	0.211684	1	0.671111	1
MOL001811	CHEMBL64925	0.220183	-0.100903	0	0.283333	0
MOL001812	CHEMBL1357648	0.32967	-1.09116	0	0.0833333	0
MOL001813	CHEMBL365141	0.290323	-1.07362	0	0.0433333	0
MOL001815	CHEMBL109	0.26087	-1.09773	0	0.0333333	0
MOL001816	CHEMBL109	0.44	-0.916765	0	0.1	0
MOL001817	CHEMBL109	0.68	-0.755682	0	0.238889	0
MOL001818	CHEMBL365141	0.546875	-0.541551	0	0.22	0
MOL001819	CHEMBL109	0.68	-0.755682	0	0.238889	0
MOL001822	CHEMBL1562779	0.436893	-0.497093	0	0.43	0
MOL001824	CHEMBL4303782	0.372727	-0.270839	0	0.536667	1
MOL001826	CHEMBL270995	0.327354	-0.774279	0	0.468889	0
MOL001827	CHEMBL1357648	0.311111	-1.47287	0	0.0366667	0
MOL001828	CHEMBL154745	0.288462	0.560038	1	0.588889	1
MOL001829	CHEMBL178	0.516746	-0.47183	0	0.522222	1
MOL001830	CHEMBL78150	0.397436	-1.70386	0	0.147778	0
MOL001831	CHEMBL301499	0.340659	-0.268595	0	0.262222	0
MOL001834	CHEMBL178	0.44878	0.466849	1	0.491111	0
MOL001835	CHEMBL137648	0.465839	0.0980068	1	0.762222	1
MOL001836	CHEMBL529	0.483516	-0.636606	0	0.331111	0
MOL001837	CHEMBL78150	0.462687	-1.33326	0	0.152222	0
MOL001838	CHEMBL529	0.450549	-0.964086	0	0.271111	0
MOL001841	CHEMBL2134545	0.355556	-0.558835	0	0.271111	0
MOL001842	CHEMBL52440	0.423423	-0.40355	0	0.334444	0
MOL001843	CHEMBL286494	0.5	-1.70958	0	0.04	0
MOL001845	CHEMBL52440	0.414414	-0.329391	0	0.32	0
MOL001847	CHEMBL78150	0.438596	-1.39718	0	0.0777778	0
MOL001848	CHEMBL78150	0.474576	-1.18956	0	0.146667	0
MOL001849	CHEMBL365141	0.228916	-1.31071	0	0.128889	0
MOL001850	CHEMBL365141	0.358209	-1.24575	0	0.08	0
MOL001851	CHEMBL587723	0.308642	-0.919397	0	0.322222	0
MOL001852	CHEMBL1435413	0.349593	-1.13138	0	0.0577778	0
MOL001853	CHEMBL286494	0.526316	-1.64372	0	0.0522222	0
MOL001855	CHEMBL109	0.548387	-0.783501	0	0.191111	0
MOL001856	CHEMBL78150	0.27451	-1.75949	0	0.0255556	0
MOL001859	CHEMBL109	0.176471	-1.41723	0	0.0233333	0
MOL001860	CHEMBL78150	0.333333	-1.33871	0	0.0377778	0
MOL001862	CHEMBL286494	0.403846	-1.39856	0	0.04	0
MOL001863	CHEMBL109	0.68	-0.755682	0	0.238889	0
MOL001864	CHEMBL374107	0.216867	-1.18213	0	0.09	0
MOL001866	CHEMBL78150	0.370968	-1.276	0	0.1	0
MOL001867	CHEMBL286494	0.459016	-2.02696	0	0.0688889	0
MOL001868	CHEMBL50	0.481818	-0.406894	0	0.448889	0
MOL001871	CHEMBL365141	0.5	-0.361509	0	0.165556	0
MOL001872	CHEMBL365141	0.532258	-0.359209	0	0.183333	0
MOL001873	CHEMBL286494	0.430769	-1.11258	0	0.0655556	0
MOL001874	CHEMBL365141	0.451613	-0.525741	0	0.136667	0
MOL001876	CHEMBL50	0.651376	0.301552	1	0.561111	1
MOL001878	CHEMBL1200675	0.386861	-0.8012	0	0.412222	0
MOL001879	CHEMBL365141	0.532258	-0.359209	0	0.183333	0
MOL001880	CHEMBL109	0.3	-1.28509	0	0.0433333	0
MOL001881	CHEMBL374632	0.255034	-0.111547	0	0.391111	0
MOL001882	CHEMBL1560	0.327586	-0.822242	0	0.127778	0
MOL001884	CHEMBL507100	0.545455	1.28967	1	0.695556	1
MOL001886	CHEMBL109	0.5	-1.07516	0	0.225556	0
MOL001887	CHEMBL109	0.5	-1.07516	0	0.225556	0
MOL001888	CHEMBL109	0.578947	-0.933276	0	0.0866667	0
MOL001889	CHEMBL365141	0.514706	-0.63284	0	0.223333	0
MOL001890	CHEMBL365141	0.290323	-1.07362	0	0.0433333	0
MOL001891	CHEMBL78150	0.352113	-0.967367	0	0.211111	0
MOL001892	CHEMBL866	0.350427	-1.29041	0	0.127778	0
MOL001893	CHEMBL109	0.333333	-1.20927	0	0.0288889	0
MOL001894	CHEMBL109	0.352941	-1.29896	0	0.0166667	0
MOL001895	CHEMBL78150	0.54902	-1.00487	0	0.162222	0
MOL001896	CHEMBL365141	0.373134	-0.885019	0	0.104444	0
MOL001897	CHEMBL109	0.55	-0.930129	0	0.0866667	0
MOL001898	CHEMBL109	0.26087	-1.408	0	0.0422222	0
MOL001899	CHEMBL109	0.611111	-1.21205	0	0.0744444	0
MOL001900	CHEMBL109	0.566667	-0.655976	0	0.234444	0
MOL001904	CHEMBL78150	0.419355	-1.36061	0	0.123333	0
MOL001905	CHEMBL365141	0.466667	-0.673525	0	0.226667	0
MOL001906	CHEMBL286494	0.462687	-1.49938	0	0.114444	0
MOL001907	CHEMBL286494	0.463768	-1.31203	0	0.145556	0
MOL001913	CHEMBL109	0.290323	-1.30089	0	0.0955556	0
MOL001917	CHEMBL529	0.451613	-0.575563	0	0.306667	0
MOL001919	CHEMBL365141	0.340426	-0.853936	0	0.205556	0
MOL001923	CHEMBL529	0.381356	-0.518439	0	0.346667	0
MOL001931	CHEMBL109	0.5	-1.2905	0	0.196667	0
MOL001934	CHEMBL529	0.40625	-0.50622	0	0.293333	0
MOL001935	CHEMBL365141	0.423529	-0.212265	0	0.33	0
MOL001936	CHEMBL365141	0.33871	-0.820367	0	0.0866667	0
MOL001937	CHEMBL109	0.304348	-1.15891	0	0.0388889	0
MOL001938	CHEMBL52440	0.517241	-1.03383	0	0.148889	0
MOL001939	CHEMBL50	0.352113	0.358969	1	0.508889	1
MOL001940	CHEMBL365141	0.232558	-0.681828	0	0.223333	0
MOL001941	CHEMBL50	0.318841	0.254163	1	0.448889	0
MOL001942	CHEMBL50	0.313869	0.0245229	1	0.435556	0
MOL001944	CHEMBL374632	0.341772	0.243362	1	0.486667	0
MOL001945	CHEMBL50	0.341463	-0.290443	0	0.422222	0
MOL001946	CHEMBL178	0.374449	0.680545	1	0.605556	1
MOL001947	CHEMBL529	0.483516	-0.401198	0	0.356667	0
MOL001948	CHEMBL286494	0.373333	-0.502344	0	0.193333	0
MOL001949	CHEMBL365141	0.240964	-0.592775	0	0.213333	0
MOL001950	CHEMBL374632	0.294118	-0.45142	0	0.34	0
MOL001951	CHEMBL50	0.297297	-0.0178936	0	0.446667	0
MOL001952	CHEMBL78150	0.430556	-1.35996	0	0.188889	0
MOL001953	CHEMBL50	0.322581	-0.0613839	0	0.422222	0
MOL001954	CHEMBL50	0.347826	-0.0603671	0	0.414444	0
MOL001955	CHEMBL1200675	0.385185	-0.735548	0	0.407778	0
MOL001956	CHEMBL50	0.335664	0.419133	1	0.468889	0
MOL001957	CHEMBL109	0.566667	-0.655976	0	0.234444	0
MOL001964	CHEMBL529	0.477064	-0.291465	0	0.387778	0
MOL001965	CHEMBL507100	0.626667	-0.224032	0	0.424444	0
MOL001967	CHEMBL529	0.5	-0.097102	0	0.415556	0
MOL001972	CHEMBL365141	0.359375	-1.06737	0	0.0866667	0
MOL001973	CHEMBL365141	0.647059	-0.226589	0	0.298889	0
MOL001974	CHEMBL529	0.5	-0.139507	0	0.427778	0
MOL001976	CHEMBL109	0.52381	-0.805384	0	0.115556	0
MOL001978	CHEMBL866	0.353659	-0.229006	0	0.456667	0
MOL001979	CHEMBL365141	0.451613	-0.525741	0	0.136667	0
MOL001980	CHEMBL529	0.464286	-0.286073	0	0.397778	0
MOL001982	CHEMBL365141	0.470588	-0.840774	0	0.206667	0
MOL001985	CHEMBL178	0.437811	0.20926	1	0.47	0
MOL001988	CHEMBL178	0.437811	0.20926	1	0.47	0
MOL001990	CHEMBL529	0.542056	-0.0114993	0	0.418889	0
MOL001993	CHEMBL109	0.894737	-1.00017	0	0.218889	0
MOL001994	CHEMBL374632	0.428571	-0.625481	0	0.372222	0
MOL001995	CHEMBL109	0.176471	-1.25564	0	0.0766667	0
MOL001996	CHEMBL109	0.586207	-0.579416	0	0.233333	0
MOL001997	CHEMBL50	0.375	-0.340118	0	0.426667	0
MOL001999	CHEMBL50	0.355932	-0.291628	0	0.413333	0
MOL002000	CHEMBL50	0.381356	-0.405436	0	0.423333	0
MOL002001	CHEMBL365141	0.56338	-0.694386	0	0.221111	0
MOL002002	CHEMBL365141	0.357143	-0.901719	0	0.144444	0
MOL002004	CHEMBL109	0.55	-0.802697	0	0.112222	0
MOL002005	CHEMBL52440	0.40708	-0.327158	0	0.376667	0
MOL002007	CHEMBL50	0.561111	2.17897	1	0.755556	1
MOL002008	CHEMBL50	1	0.999533	1	0.815556	1
MOL002011	CHEMBL109	0.333333	-1.18778	0	0.0333333	0
MOL002012	CHEMBL78150	0.45098	-1.48691	0	0.0177778	0
MOL002013	CHEMBL109	0.611111	-1.04397	0	0.0766667	0
MOL002014	CHEMBL365141	0.220588	-1.19294	0	0.03	0
MOL002015	CHEMBL365141	0.295775	-1.13239	0	0.0666667	0
MOL002016	CHEMBL365141	0.276923	-1.03833	0	0.0466667	0
MOL002017	CHEMBL365141	0.264706	-1.08986	0	0.0477778	0
MOL002019	CHEMBL50	0.725	1.00031	1	0.707778	1
MOL002020	CHEMBL50	0.726496	0.857463	1	0.67	1
MOL002021	CHEMBL78150	0.363636	-1.4816	0	0.0666667	0
MOL002022	CHEMBL423894	0.131579	-1.25054	0	0.0177778	0
MOL002023	CHEMBL109	0.55	-0.802697	0	0.112222	0
MOL002024	CHEMBL365141	0.301587	-0.944298	0	0.0722222	0
MOL002025	CHEMBL109	0.3	-1.35787	0	0.0455556	0
MOL002027	CHEMBL109	0.68	-0.755682	0	0.238889	0
MOL002028	CHEMBL365141	0.268657	-1.1589	0	0.0488889	0
MOL002029	CHEMBL53325	0.333333	-1.26075	0	0.0522222	0
MOL002030	CHEMBL109	0.53125	-0.926818	0	0.222222	0
MOL002031	CHEMBL78150	0.235294	-1.86232	0	0.00111111	0
MOL002032	CHEMBL866	0.373984	-0.947634	0	0.253333	0
MOL002033	CHEMBL365141	0.3125	-0.72232	0	0.0877778	0
MOL002034	CHEMBL178	0.419192	0.0458847	1	0.465556	0
MOL002035	CHEMBL50	0.59375	1.39715	1	0.728889	1
MOL002037	CHEMBL50	0.690476	0.922353	1	0.702222	1
MOL002038	CHEMBL109	0.485714	-0.874156	0	0.193333	0
MOL002039	CHEMBL365141	0.5	-0.645454	0	0.21	0
MOL002040	CHEMBL109	0.55	-0.971039	0	0.114444	0
MOL002042	CHEMBL286494	0.557692	-1.26852	0	0.144444	0
MOL002046	CHEMBL109	0.842105	-1.09917	0	0.188889	0
MOL002049	CHEMBL78150	0.428571	-1.67486	0	0.131111	0
MOL002050	CHEMBL286494	0.426471	-1.8453	0	0.0822222	0
MOL002051	CHEMBL50	0.564246	2.37221	1	0.754444	1
MOL002052	CHEMBL109	0.548387	-0.783501	0	0.191111	0
MOL002055	CHEMBL286494	0.655738	-1.17913	0	0.228889	0
MOL002056	CHEMBL187709	0.362319	0.140472	1	0.475556	0
MOL002057	CHEMBL286494	0.416667	-1.09651	0	0.185556	0
MOL002058	CHEMBL52440	0.408696	-0.409189	0	0.345556	0
MOL002059	CHEMBL365141	0.290323	-1.07362	0	0.0433333	0
MOL002060	CHEMBL365141	0.419355	-0.869631	0	0.1	0
MOL002061	CHEMBL365141	0.298507	-1.0374	0	0.0633333	0
MOL002062	CHEMBL78150	0.418919	-1.38655	0	0.171111	0
MOL002064	CHEMBL123292	0.52	-0.12396	0	0.42	0
MOL002065	CHEMBL123292	0.52	0.130852	1	0.44	0
MOL002072	CHEMBL50	0.848739	1.01723	1	0.78	1
MOL002074	CHEMBL52440	0.516484	0.286535	1	0.462222	0
MOL002075	CHEMBL123292	0.55102	0.00324174	1	0.435556	0
MOL002076	CHEMBL123292	0.5	-0.267183	0	0.365556	0
MOL002077	CHEMBL123292	0.530612	-0.140071	0	0.383333	0
MOL002079	CHEMBL529	0.377193	-0.131639	0	0.373333	0
MOL002082	CHEMBL123292	0.530612	0.115071	1	0.397778	0
MOL002083	CHEMBL50	0.794643	0.288105	1	0.682222	1
MOL002086	CHEMBL109	0.727273	-0.727466	0	0.216667	0
MOL002087	CHEMBL365141	0.382353	-1.18867	0	0.0911111	0
MOL002091	CHEMBL286494	0.241379	-1.03467	0	0.0444444	0
MOL002092	CHEMBL78150	0.557692	-0.886495	0	0.174444	0
MOL002095	CHEMBL866	0.33913	-1.40355	0	0.118889	0
MOL002097	CHEMBL109	0.277778	-1.26546	0	0.0444444	0
MOL002098	CHEMBL866	0.453901	0.0865654	1	0.453333	0
MOL002099	CHEMBL365141	0.392523	-1.18764	0	0.311111	0
MOL002100	CHEMBL365141	0.330579	-0.942774	0	0.3	0
MOL002101	CHEMBL365141	0.438776	-0.912841	0	0.344444	0
MOL002106	CHEMBL109	0.233333	-0.87286	0	0.16	0
MOL002107	CHEMBL286494	0.359375	-1.47231	0	0.0744444	0
MOL002108	CHEMBL365141	0.279412	-1.14331	0	0.0488889	0
MOL002110	CHEMBL423894	0.131579	-1.25054	0	0.0177778	0
MOL002111	CHEMBL866	0.359712	-0.448618	0	0.252222	0
MOL002114	CHEMBL365141	0.470588	-0.654983	0	0.22	0
MOL002115	CHEMBL78150	0.392157	-1.53767	0	0.0344444	0
MOL002116	CHEMBL365141	0.31746	-0.955904	0	0.0733333	0
MOL002117	CHEMBL365141	0.283582	-1.14666	0	0.0488889	0
MOL002118	CHEMBL109	0.24	-1.0114	0	0.05	0
MOL002119	CHEMBL423894	0.128205	-1.26828	0	0.0155556	0
MOL002121	CHEMBL365141	0.276923	-0.811964	0	0.0766667	0
MOL002122	CHEMBL866	0.359712	-0.448618	0	0.252222	0
MOL002123	CHEMBL866	0.394904	-0.105422	0	0.484444	0
MOL002124	CHEMBL78150	0.402597	-0.756543	0	0.255556	0
MOL002125	CHEMBL365141	0.393939	-0.843037	0	0.114444	0
MOL002126	CHEMBL109	0.52381	-0.569375	0	0.14	0
MOL002127	CHEMBL365141	0.626667	-0.232612	0	0.355556	0
MOL002128	CHEMBL365141	0.222222	-1.21237	0	0.0444444	0
MOL002129	CHEMBL365141	0.290323	-1.07362	0	0.0433333	0
MOL002130	CHEMBL109	0.333333	-1.18778	0	0.0333333	0
MOL002131	CHEMBL109	0.352941	-1.29896	0	0.0166667	0
MOL002132	CHEMBL365141	0.3125	-0.919648	0	0.0611111	0
MOL002133	CHEMBL365141	0.268657	-1.09574	0	0.0433333	0
MOL002134	CHEMBL286494	0.403509	-1.64694	0	0.0144444	0
MOL002136	CHEMBL365141	0.52381	-0.643824	0	0.303333	0
MOL002137	CHEMBL109	0.352941	-1.29896	0	0.0166667	0
MOL002138	CHEMBL286494	0.350877	-1.47963	0	0.0277778	0
MOL002139	CHEMBL10835	0.223881	-1.2479	0	0.156667	0
MOL002140	CHEMBL312225	0.324607	0.190987	1	0.488889	0
MOL002141	CHEMBL365141	0.596774	-0.278664	0	0.241111	0
MOL002150	CHEMBL2134545	0.422222	-1.16642	0	0.197778	0
MOL002152	CHEMBL78150	0.392405	-1.69268	0	0.185556	0
MOL002153	CHEMBL109	0.37931	-0.538443	0	0.152222	0
MOL002154	CHEMBL365141	0.272727	-1.03923	0	0.06	0
MOL002156	CHEMBL1431	0.153846	-1.14836	0	0.0377778	0
MOL002160	CHEMBL365141	0.421875	-0.714099	0	0.11	0
MOL002162	CHEMBL1562779	0.311321	-0.554892	0	0.377778	0
MOL002163	CHEMBL286494	0.403509	-1.64694	0	0.0144444	0
MOL002164	CHEMBL365141	0.323077	-0.923715	0	0.122222	0
MOL002165	CHEMBL866	0.354331	-0.732829	0	0.255556	0
MOL002166	CHEMBL109	0.294118	-1.39642	0	0.0133333	0
MOL002167	CHEMBL1562779	0.453608	-0.419598	0	0.41	0
MOL002168	CHEMBL78150	0.45098	-1.41749	0	0.0177778	0
MOL002170	CHEMBL365141	0.357143	-0.901719	0	0.144444	0
MOL002171	CHEMBL374632	0.282443	-0.559652	0	0.366667	0
MOL002172	CHEMBL109	0.470588	-1.06852	0	0.221111	0
MOL002173	CHEMBL365141	0.458824	-1.23145	0	0.232222	0
MOL002175	CHEMBL365141	0.34375	-0.933226	0	0.0677778	0
MOL002176	CHEMBL1562779	0.254545	-0.945205	0	0.242222	0
MOL002177	CHEMBL365141	0.393939	-0.843037	0	0.114444	0
MOL002179	CHEMBL4303559	0.290123	-1.29607	0	0.342222	0
MOL002180	CHEMBL109	0.647059	-1.12175	0	0.14	0
MOL002182	CHEMBL109	0.37931	-0.538443	0	0.152222	0
MOL002183	CHEMBL264373	0.230769	-0.733722	0	0.213333	0
MOL002184	CHEMBL365141	0.26087	-1.05349	0	0.05	0
MOL002185	CHEMBL109	0.423077	-0.678227	0	0.151111	0
MOL002186	CHEMBL109	0.407407	-0.479369	0	0.184444	0
MOL002187	CHEMBL53325	0.333333	-1.57338	0	0.01	0
MOL002188	CHEMBL109	0.363636	-1.05676	0	0.228889	0
MOL002189	CHEMBL866	0.379845	-0.316883	0	0.29	0
MOL002193	CHEMBL52440	0.493827	-1.3254	0	0.07	0
MOL002196	CHEMBL286494	0.348485	-1.46627	0	0.0655556	0
MOL002197	CHEMBL365141	0.214286	-1.281	0	0.0344444	0
MOL002198	CHEMBL109	0.352941	-1.29896	0	0.0166667	0
MOL002201	CHEMBL365141	0.319328	-0.808123	0	0.338889	0
MOL002202	CHEMBL2134545	0.16	-1.67717	0	0.0477778	0
MOL002203	CHEMBL365141	0.546875	-0.541551	0	0.22	0
MOL002204	CHEMBL365141	0.363636	-0.909853	0	0.0922222	0
MOL002205	CHEMBL109	0.352941	-1.29896	0	0.0166667	0
MOL002206	CHEMBL53325	0.348837	-1.21384	0	0.116667	0
MOL002207	CHEMBL365141	0.52381	-0.643824	0	0.303333	0
MOL002208	CHEMBL365141	0.41	-1.14449	0	0.336667	0
MOL002209	CHEMBL365141	0.376147	-0.689026	0	0.38	0
MOL002210	CHEMBL365141	0.344	-0.686196	0	0.387778	0
MOL002211	CHEMBL109	0.485714	-0.874156	0	0.193333	0
MOL002212	CHEMBL365141	0.447368	-0.73746	0	0.242222	0
MOL002213	CHEMBL78150	0.380282	-1.73986	0	0.0488889	0
MOL002214	CHEMBL529	0.474138	-0.565706	0	0.406667	0
MOL002216	CHEMBL109	0.377778	-1.11949	0	0.185556	0
MOL002218	CHEMBL529	0.304348	0.722101	1	0.581111	1
MOL002220	CHEMBL109	0.435897	-0.976595	0	0.186667	0
MOL002221	CHEMBL52440	0.474227	-0.262551	0	0.42	0
MOL002223	CHEMBL1560	0.107692	-1.41345	0	0.05	0
MOL002225	CHEMBL78150	0.436364	-1.4684	0	0.0522222	0
MOL002229	CHEMBL109	0.352941	-1.29896	0	0.0166667	0
MOL002230	CHEMBL4303782	0.39726	-0.617285	0	0.36	0
MOL002231	CHEMBL4303782	0.39726	-0.617285	0	0.36	0
MOL002232	CHEMBL529	0.395161	-0.893946	0	0.37	0
MOL002233	CHEMBL53325	0.391753	-0.836192	0	0.177778	0
MOL002234	CHEMBL53325	0.403101	-0.0191284	0	0.353333	0
MOL002235	CHEMBL50	0.878261	0.922832	1	0.781111	1
MOL002236	CHEMBL866	0.416667	-1.3836	0	0.463333	0
MOL002237	CHEMBL178	0.427835	-0.735327	0	0.486667	0
MOL002239	CHEMBL50	0.495935	-0.24651	0	0.537778	1
MOL002240	CHEMBL50	0.546218	-0.305482	0	0.541111	1
MOL002241	CHEMBL1186894	0.653179	0.0638151	1	0.603333	1
MOL002242	CHEMBL78150	0.377049	-1.8074	0	0.0133333	0
MOL002244	CHEMBL178	0.537313	-0.540811	0	0.527778	1
MOL002245	CHEMBL178	0.56338	0.0428266	1	0.586667	1
MOL002247	CHEMBL178	0.522388	-0.527284	0	0.495556	0
MOL002248	CHEMBL178	0.411483	-0.577985	0	0.477778	0
MOL002249	CHEMBL4303782	0.4	-0.824408	0	0.277778	0
MOL002250	CHEMBL1186894	0.438503	-0.473967	0	0.495556	0
MOL002253	CHEMBL286494	0.620253	-0.182069	0	0.344444	0
MOL002254	CHEMBL529	0.43617	-1.03034	0	0.284444	0
MOL002256	CHEMBL286494	0.6125	-0.957104	0	0.243333	0
MOL002257	CHEMBL178	0.521531	-0.257331	0	0.535556	1
MOL002259	CHEMBL178	0.514019	-0.370426	0	0.522222	1
MOL002261	CHEMBL365141	0.402985	-1.06108	0	0.114444	0
MOL002262	CHEMBL78150	0.447761	-1.40522	0	0.157778	0
MOL002268	CHEMBL286494	0.556962	-0.973677	0	0.332222	0
MOL002269	CHEMBL178	0.624413	0.925747	1	0.654444	1
MOL002274	CHEMBL286494	0.488889	-0.40231	0	0.334444	0
MOL002279	CHEMBL1435413	0.446281	-0.977846	0	0.146667	0
MOL002281	CHEMBL50	0.495652	-0.345021	0	0.51	1
MOL002283	CHEMBL178	0.407407	-0.209981	0	0.524444	1
MOL002284	CHEMBL78150	0.5	-1.3782	0	0.137778	0
MOL002285	CHEMBL286494	0.407407	-1.18461	0	0.201111	0
MOL002287	CHEMBL286494	0.428571	-1.41176	0	0.03	0
MOL002288	CHEMBL178	0.516746	-0.47183	0	0.522222	1
MOL002289	CHEMBL286494	0.578947	-0.986563	0	0.313333	0
MOL002290	CHEMBL178	0.587379	0.24303	1	0.586667	1
MOL002292	CHEMBL178	0.587379	0.24303	1	0.586667	1
MOL002295	CHEMBL78150	0.387097	-1.79841	0	0.0522222	0
MOL002299	CHEMBL109	0.5	-1.07516	0	0.225556	0
MOL002300	CHEMBL178	0.324675	0.160409	1	0.512222	1
MOL002301	CHEMBL109	0.473684	-1.18653	0	0.0666667	0
MOL002305	CHEMBL1186894	0.404372	-0.651858	0	0.442222	0
MOL002306	CHEMBL365141	0.285714	-1.04022	0	0.0688889	0
MOL002309	CHEMBL149201	0.433962	-1.12694	0	0.435556	0
MOL002311	CHEMBL50	0.351351	0.188553	1	0.533333	1
MOL002312	CHEMBL178	0.442922	0.0676598	1	0.54	1
MOL002317	CHEMBL286494	0.30303	-1.91217	0	0.0266667	0
MOL002318	CHEMBL4303782	0.249123	-0.225629	0	0.466667	0
MOL002319	CHEMBL50	0.54491	1.55445	1	0.73	1
MOL002321	CHEMBL1560	0.724138	0.140964	1	0.6	1
MOL002322	CHEMBL50	0.540881	1.75002	1	0.705556	1
MOL002323	CHEMBL301499	0.666667	1.14464	1	0.745556	1
MOL002324	CHEMBL4303782	0.27027	-0.199753	0	0.536667	1
MOL002325	CHEMBL529	0.172775	-0.953853	0	0.345556	0
MOL002326	CHEMBL529	0.164835	-1.01175	0	0.162222	0
MOL002328	CHEMBL866	0.460993	0.916291	1	0.494444	0
MOL002331	CHEMBL4303649	0.364035	-0.473229	0	0.477778	0
MOL002333	CHEMBL365141	0.413793	-0.265869	0	0.337778	0
MOL002334	CHEMBL286494	0.435484	-1.5995	0	0.0577778	0
MOL002335	CHEMBL109	0.230769	-0.748321	0	0.0933333	0
MOL002338	CHEMBL109	0.37931	-0.538443	0	0.152222	0
MOL002339	CHEMBL365141	0.287671	-1.283	0	0.0966667	0
MOL002341	CHEMBL866	0.451389	-1.00028	0	0.148889	0
MOL002344	CHEMBL507100	0.567742	-0.242342	0	0.441111	0
MOL002346	CHEMBL1448	0.305556	-1.05759	0	0.292222	0
MOL002347	CHEMBL4303784	0.253012	-0.516507	0	0.251111	0
MOL002349	CHEMBL365141	0.382353	-1.21236	0	0.0944444	0
MOL002351	CHEMBL365141	0.225806	-0.868603	0	0.0266667	0
MOL002356	CHEMBL50	0.465753	0.32979	1	0.573333	1
MOL002359	CHEMBL178	0.39801	-0.453474	0	0.453333	0
MOL002360	CHEMBL178	0.537313	-0.540811	0	0.527778	1
MOL002361	CHEMBL78150	0.419355	-1.22235	0	0.0644444	0
MOL002362	CHEMBL365141	0.242424	-0.919897	0	0.0466667	0
MOL002363	CHEMBL365141	0.283784	-1.36851	0	0.0733333	0
MOL002364	CHEMBL109	0.578947	-0.933276	0	0.0866667	0
MOL002365	CHEMBL365141	0.338028	-1.20333	0	0.133333	0
MOL002366	CHEMBL178	0.511848	-0.336813	0	0.514444	1
MOL002367	CHEMBL178	0.613402	0.72235	1	0.598889	1
MOL002368	CHEMBL178	0.587379	0.24303	1	0.586667	1
MOL002369	CHEMBL286494	0.488889	-0.40231	0	0.334444	0
MOL002371	CHEMBL109	0.322581	-0.975357	0	0.163333	0
MOL002372	CHEMBL365141	0.234375	-1.10613	0	0.0288889	0
MOL002373	CHEMBL53325	0.49	-0.329514	0	0.324444	0
MOL002374	CHEMBL109	0.578947	-0.933276	0	0.0866667	0
MOL002375	CHEMBL109	0.578947	-1.10104	0	0.0877778	0
MOL002376	CHEMBL109	0.352941	-1.29896	0	0.0166667	0
MOL002378	CHEMBL109	0.352941	-1.29896	0	0.0166667	0
MOL002379	CHEMBL109	0.529412	-1.24012	0	0.0888889	0
MOL002380	CHEMBL78150	0.526316	-1.08644	0	0.127778	0
MOL002381	CHEMBL178	0.39801	-0.453474	0	0.453333	0
MOL002382	CHEMBL286494	0.727273	-1.02223	0	0.255556	0
MOL002395	CHEMBL365141	0.468354	-1.0168	0	0.236667	0
MOL002398	CHEMBL50	0.645161	0.877165	1	0.672222	1
MOL002399	CHEMBL52440	0.5	-1.62418	0	0.111111	0
MOL002405	CHEMBL53325	0.54321	-1.27031	0	0.0977778	0
MOL002413	CHEMBL52440	0.469136	-1.63157	0	0.0611111	0
MOL002419	CHEMBL52440	0.514851	-0.799565	0	0.251111	0
MOL002425	CHEMBL10835	0.218182	-1.53401	0	0.0255556	0
MOL002427	CHEMBL10835	0.222222	-1.48277	0	0.0222222	0
MOL002428	CHEMBL1357648	0.228916	-1.30704	0	0.0577778	0
MOL002429	CHEMBL2134545	0.362416	-0.477333	0	0.423333	0
MOL002430	CHEMBL52440	0.44898	-1.49863	0	0.178889	0
MOL002433	CHEMBL365141	0.428571	0.139665	1	0.448889	0
MOL002440	CHEMBL365141	0.434783	-0.872647	0	0.3	0
MOL002443	CHEMBL365141	0.444444	-0.785727	0	0.312222	0
MOL002444	CHEMBL365141	0.380952	-0.739337	0	0.306667	0
MOL002451	CHEMBL365141	0.268657	-1.06588	0	0.0455556	0
MOL002452	CHEMBL365141	0.283582	-1.14666	0	0.0488889	0
MOL002453	CHEMBL109	0.24	-0.85758	0	0.0733333	0
MOL002455	CHEMBL365141	0.462687	-0.928291	0	0.176667	0
MOL002456	CHEMBL365141	0.485294	-0.863957	0	0.21	0
MOL002457	CHEMBL109	0.555556	-1.04237	0	0.114444	0
MOL002458	CHEMBL109	0.55	-0.802697	0	0.112222	0
MOL002459	CHEMBL52440	0.484211	-0.848317	0	0.251111	0
MOL002461	CHEMBL529	0.531532	-0.394193	0	0.397778	0
MOL002463	CHEMBL529	0.527273	-0.461403	0	0.4	0
MOL002464	CHEMBL365141	0.475	-0.771287	0	0.25	0
MOL002465	CHEMBL529	0.551402	-0.303489	0	0.398889	0
MOL002467	CHEMBL52440	0.484211	-0.848317	0	0.251111	0
MOL002468	CHEMBL52440	0.479167	-0.841503	0	0.248889	0
MOL002470	CHEMBL866	0.390977	-1.3822	0	0.154444	0
MOL002471	CHEMBL109	0.451613	-0.946085	0	0.212222	0
MOL002472	CHEMBL365141	0.303797	-1.23164	0	0.143333	0
MOL002473	CHEMBL365141	0.492537	-0.81066	0	0.176667	0
MOL002474	CHEMBL365141	0.297297	-1.03241	0	0.0666667	0
MOL002475	CHEMBL365141	0.275362	-1.11664	0	0.0466667	0
MOL002476	CHEMBL535650	0.313433	-1.60072	0	0.115556	0
MOL002477	CHEMBL109	0.333333	-1.01459	0	0.0822222	0
MOL002478	CHEMBL109	0.611111	-1.04397	0	0.0766667	0
MOL002479	CHEMBL109	0.529412	-1.24012	0	0.0888889	0
MOL002480	CHEMBL109	0.190476	-1.08113	0	0.0222222	0
MOL002481	CHEMBL365141	0.209677	-1.12955	0	0.0155556	0
MOL002482	CHEMBL365141	0.206349	-1.15357	0	0.0166667	0
MOL002483	CHEMBL52440	0.528736	-1.14294	0	0.154444	0
MOL002484	CHEMBL109	0.411765	-1.41568	0	0.0322222	0
MOL002486	CHEMBL52440	0.484211	-0.848317	0	0.251111	0
MOL002487	CHEMBL52440	0.479167	-0.841503	0	0.248889	0
MOL002489	CHEMBL365141	0.41791	-0.859578	0	0.202222	0
MOL002495	CHEMBL52440	0.423077	-1.40699	0	0.15	0
MOL002496	CHEMBL109	0.285714	-1.08667	0	0.0566667	0
MOL002497	CHEMBL52440	0.484211	-0.848317	0	0.251111	0
MOL002498	CHEMBL109	0.277778	-1.21012	0	0.0244444	0
MOL002499	CHEMBL365141	0.28125	-0.843631	0	0.0755556	0
MOL002501	CHEMBL365141	0.39	-0.993667	0	0.362222	0
MOL002504	CHEMBL365141	0.279412	-1.08382	0	0.0377778	0
MOL002506	CHEMBL52440	0.40566	-1.38304	0	0.141111	0
MOL002507	CHEMBL866	0.390977	-1.3822	0	0.154444	0
MOL002508	CHEMBL52440	0.40566	-1.38304	0	0.141111	0
MOL002509	CHEMBL50	0.621429	0.870034	1	0.697778	1
MOL002510	CHEMBL1214827	0.375	-0.130362	0	0.353333	0
MOL002511	CHEMBL50	0.635036	1.03949	1	0.7	1
MOL002512	CHEMBL1560	0.359375	-0.494654	0	0.371111	0
MOL002513	CHEMBL286494	0.394366	-0.893917	0	0.135556	0
MOL002514	CHEMBL50	0.818966	0.999719	1	0.752222	1
MOL002515	CHEMBL109	0.392857	-0.897495	0	0.0977778	0
MOL002516	CHEMBL52440	0.494253	-1.42805	0	0.0888889	0
MOL002519	CHEMBL109	0.611111	-1.04397	0	0.0766667	0
MOL002520	CHEMBL109	0.4375	-0.817112	0	0.23	0
MOL002522	CHEMBL109	0.357143	-0.909638	0	0.0677778	0
MOL002524	CHEMBL109	0.230769	-1.00754	0	0.0522222	0
MOL002525	CHEMBL423112	0.313043	-1.2419	0	0.124444	0
MOL002526	CHEMBL365141	0.296875	-0.96861	0	0.0744444	0
MOL002527	CHEMBL1200675	0.392593	-0.939034	0	0.226667	0
MOL002528	CHEMBL1562779	0.212389	-1.08076	0	0.286667	0
MOL002529	CHEMBL365141	0.35443	-1.09733	0	0.206667	0
MOL002530	CHEMBL286494	0.328358	-1.36236	0	0.0544444	0
MOL002531	CHEMBL286494	0.298507	-1.25324	0	0.0888889	0
MOL002533	CHEMBL866	0.348837	-0.396099	0	0.313333	0
MOL002535	CHEMBL52440	0.522727	-1.02772	0	0.154444	0
MOL002536	CHEMBL109	0.354167	-0.779518	0	0.245556	0
MOL002537	CHEMBL109	0.24	-1.0114	0	0.05	0
MOL002538	CHEMBL1237	0.321839	-1.66464	0	0.0122222	0
MOL002539	CHEMBL78150	0.490196	-1.2762	0	0.103333	0
MOL002541	CHEMBL286494	0.316667	-1.56386	0	0.01	0
MOL002542	CHEMBL109	0.470588	-1.39403	0	0.0433333	0
MOL002543	CHEMBL4303782	0.41206	-0.551109	0	0.296667	0
MOL002544	CHEMBL1237	0.391304	-1.09259	0	0.175556	0
MOL002545	CHEMBL286494	0.277778	-1.11847	0	0.16	0
MOL002546	CHEMBL109	0.272727	-1.00501	0	0.0288889	0
MOL002547	CHEMBL365141	0.296875	-0.831721	0	0.0766667	0
MOL002548	CHEMBL109	0.444444	-1.36749	0	0.0433333	0
MOL002549	CHEMBL286494	0.371429	-0.986454	0	0.227778	0
MOL002550	CHEMBL52440	0.479167	-0.841503	0	0.248889	0
MOL002552	CHEMBL50	0.376	0.0568944	1	0.458889	0
MOL002553	CHEMBL1200675	0.37963	-0.824114	0	0.208889	0
MOL002554	CHEMBL1237	0.371134	-0.888475	0	0.206667	0
MOL002557	CHEMBL365141	0.285714	-1.07383	0	0.0455556	0
MOL002558	CHEMBL50	0.361111	-0.0149985	0	0.396667	0
MOL002560	CHEMBL50	0.792079	0.345364	1	0.641111	1
MOL002561	CHEMBL187709	0.326316	-1.12053	0	0.148889	0
MOL002562	CHEMBL52440	0.592233	-0.615702	0	0.37	0
MOL002563	CHEMBL50	0.90099	0.934457	1	0.755556	1
MOL002564	CHEMBL365141	0.511905	-0.525505	0	0.376667	0
MOL002565	CHEMBL4303782	0.468085	-0.291512	0	0.382222	0
MOL002566	CHEMBL50	0.878261	1.24996	1	0.795556	1
MOL002567	CHEMBL109	0.214286	-1.21977	0	0.0655556	0
MOL002568	CHEMBL1200675	0.275862	-1.6249	0	0.0388889	0
MOL002569	CHEMBL187709	0.447368	-1.42882	0	0.0422222	0
MOL002570	CHEMBL53325	0.303797	-1.66848	0	0.00222222	0
MOL002571	CHEMBL53325	0.307692	-1.67235	0	0.00222222	0
MOL002572	CHEMBL109	0.722222	-1.05002	0	0.262222	0
MOL002574	CHEMBL109	0.413793	-0.929642	0	0.186667	0
MOL002576	CHEMBL109	0.461538	-1.08395	0	0.198889	0
MOL002577	CHEMBL286494	0.267857	-1.56495	0	0.02	0
MOL002579	CHEMBL208943	0.428571	-0.585292	0	0.548889	1
MOL002581	CHEMBL1200675	0.383333	-1.5029	0	0.18	0
MOL002586	CHEMBL109	0.52381	-0.892638	0	0.103333	0
MOL002587	CHEMBL50	0.560345	0.344267	1	0.562222	1
MOL002588	CHEMBL365141	0.451613	-0.525741	0	0.136667	0
MOL002592	CHEMBL365141	0.44	-0.870423	0	0.203333	0
MOL002596	CHEMBL365141	0.451613	-0.525741	0	0.136667	0
MOL002597	CHEMBL365141	0.451613	-0.525741	0	0.136667	0
MOL002606	CHEMBL109	0.24	-0.85758	0	0.0733333	0
MOL002608	CHEMBL286494	0.513514	-0.823363	0	0.181111	0
MOL002609	CHEMBL1435413	0.444444	1.44088	1	0.806667	1
MOL002610	CHEMBL4303782	0.555	-0.344696	0	0.486667	0
MOL002611	CHEMBL365141	0.180851	-1.24646	0	0.151111	0
MOL002612	CHEMBL866	0.414201	-0.266536	0	0.458889	0
MOL002615	CHEMBL365141	0.33871	-0.82242	0	0.0844444	0
MOL002617	CHEMBL109	0.55	-0.802697	0	0.112222	0
MOL002618	CHEMBL365141	0.293578	-1.12455	0	0.245556	0
MOL002620	CHEMBL866	0.404624	0.0229657	1	0.516667	1
MOL002621	CHEMBL866	0.461988	-0.190117	0	0.486667	0
MOL002623	CHEMBL866	0.419162	-0.270255	0	0.472222	0
MOL002624	CHEMBL52440	0.516854	-1.15884	0	0.16	0
MOL002626	CHEMBL109	0.55	-0.971039	0	0.114444	0
MOL002627	CHEMBL365141	0.33871	-0.82242	0	0.0844444	0
MOL002628	CHEMBL301499	0.521127	1.88978	1	0.747778	1
MOL002629	CHEMBL365141	0.33871	-0.82242	0	0.0844444	0
MOL002633	CHEMBL365141	0.284404	-1.03653	0	0.314444	0
MOL002642	CHEMBL507100	0.572368	-0.683668	0	0.371111	0
MOL002643	CHEMBL365141	0.451613	-0.525741	0	0.136667	0
MOL002644	CHEMBL50	0.34965	0.521427	1	0.48	0
MOL002645	CHEMBL78150	0.298246	-1.86077	0	0	0
MOL002647	CHEMBL187709	0.361446	-1.54964	0	0.0777778	0
MOL002648	CHEMBL365141	0.461538	-0.546166	0	0.213333	0
MOL002649	CHEMBL1200675	0.326797	-0.317281	0	0.467778	0
MOL002650	CHEMBL78150	0.455882	-1.36102	0	0.174444	0
MOL002651	CHEMBL149201	0.246154	0.784491	1	0.541111	1
MOL002653	CHEMBL2178735	0.275229	-0.566358	0	0.372222	0
MOL002654	CHEMBL50	0.482234	1.61693	1	0.714444	1
MOL002655	CHEMBL50	0.686131	1.5137	1	0.698889	1
MOL002660	CHEMBL365141	0.626866	-0.371382	0	0.278889	0
MOL002663	CHEMBL2178735	0.278261	-0.572802	0	0.398889	0
MOL002664	CHEMBL2178735	0.284444	-0.431357	0	0.386667	0
MOL002674	CHEMBL365141	0.0897436	-1.31809	0	0.0544444	0
MOL002675	CHEMBL365141	0.181818	-1.47835	0	0.02	0
MOL002676	CHEMBL365141	0.272727	-1.16097	0	0.0422222	0
MOL002677	CHEMBL529	0.425532	-0.951307	0	0.277778	0
MOL002678	CHEMBL78150	0.333333	-1.76168	0	0.00333333	0
MOL002679	CHEMBL529	0.120879	-1.05151	0	0.133333	0
MOL002680	CHEMBL365141	0.357143	-1.01475	0	0.205556	0
MOL002681	CHEMBL78150	0.215385	-1.31702	0	0.131111	0
MOL002682	CHEMBL109	0.555556	-0.889244	0	0.235556	0
MOL002683	CHEMBL109	0.457143	-0.971682	0	0.165556	0
MOL002684	CHEMBL53325	0.429825	-0.266489	0	0.364444	0
MOL002685	CHEMBL529	0.43956	-0.88449	0	0.265556	0
MOL002686	CHEMBL109	0.315789	-1.39531	0	0.0255556	0
MOL002687	CHEMBL301499	0.496403	1.56795	1	0.784444	1
MOL002689	CHEMBL286494	0.359375	-1.71437	0	0.0733333	0
MOL002691	CHEMBL109	0.705882	-1.30447	0	0.187778	0
MOL002692	CHEMBL50	0.538889	2.21864	1	0.752222	1
MOL002693	CHEMBL50	0.524324	2.17705	1	0.751111	1
MOL002694	CHEMBL365141	0.22449	-1.18364	0	0.14	0
MOL002699	CHEMBL109	0.26087	-1.09773	0	0.0333333	0
MOL002701	CHEMBL178	0.481982	-0.416538	0	0.44	0
MOL002702	CHEMBL109	0.611111	-1.04397	0	0.0766667	0
MOL002703	CHEMBL109	0.26087	-1.09773	0	0.0333333	0
MOL002704	CHEMBL1237	0.384615	-1.48945	0	0.0722222	0
MOL002706	CHEMBL365141	0.208333	-1.22615	0	0.0344444	0
MOL002710	CHEMBL365141	0.371429	-1.08594	0	0.363333	0
MOL002711	CHEMBL109	0.272727	-1.06146	0	0.0211111	0
MOL002712	CHEMBL50	0.931373	1.07999	1	0.775556	1
MOL002714	CHEMBL50	0.803922	0.364499	1	0.653333	1
MOL002719	CHEMBL866	0.434483	-0.963541	0	0.181111	0
MOL002721	CHEMBL50	0.990196	1.04762	1	0.812222	1
MOL002722	CHEMBL365141	0.392405	-1.11412	0	0.291111	0
MOL002727	CHEMBL4303784	0.0909091	-1.25381	0	0.05	0
MOL002728	CHEMBL50	0.543011	1.93984	1	0.748889	1
MOL002730	CHEMBL301499	0.447761	1.13364	1	0.716667	1
MOL002731	CHEMBL529	0.381679	-0.542813	0	0.386667	0
MOL002732	CHEMBL365141	0.0853659	-1.24726	0	0.06	0
MOL002737	CHEMBL50	0.833333	0.516153	1	0.674444	1
MOL002738	CHEMBL78150	0.453125	-0.839826	0	0.141111	0
MOL002742	CHEMBL365141	0.349398	-1.05589	0	0.144444	0
MOL002743	CHEMBL109	0.588235	-1.12113	0	0.113333	0
MOL002744	CHEMBL109	0.705882	-1.30447	0	0.187778	0
MOL002745	CHEMBL109	0.529412	-1.24116	0	0.0633333	0
MOL002746	CHEMBL1435413	0.470149	-0.396856	0	0.327778	0
MOL002747	CHEMBL109	0.588235	-1.12113	0	0.113333	0
MOL002748	CHEMBL109	0.611111	-1.04397	0	0.0766667	0
MOL002750	CHEMBL423894	0.08	-1.20405	0	0.0555556	0
MOL002753	CHEMBL50	0.535912	2.26235	1	0.748889	1
MOL002756	CHEMBL50	0.568862	1.33311	1	0.718889	1
MOL002757	CHEMBL2134545	0.411348	-0.323058	0	0.386667	0
MOL002758	CHEMBL365141	0.247191	-1.1167	0	0.261111	0
MOL002759	CHEMBL529	0.359649	-0.852275	0	0.29	0
MOL002761	CHEMBL50	0.521505	2.18513	1	0.753333	1
MOL002764	CHEMBL423894	0.369863	-0.321504	0	0.498889	0
MOL002765	CHEMBL423894	0.369863	-0.321504	0	0.498889	0
MOL002767	CHEMBL365141	0.0945946	-1.25703	0	0.0533333	0
MOL002769	CHEMBL365141	0.313433	-0.807932	0	0.101111	0
MOL002770	CHEMBL3393171	0.298387	-0.900355	0	0.252222	0
MOL002771	CHEMBL53325	0.514851	-0.08604	0	0.372222	0
MOL002772	CHEMBL365141	0.258427	-0.885788	0	0.297778	0
MOL002773	CHEMBL365141	0.271429	-1.18132	0	0.0488889	0
MOL002774	CHEMBL529	0.491525	0.173636	1	0.44	0
MOL002775	CHEMBL53325	0.52	-0.132917	0	0.364444	0
MOL002776	CHEMBL50	0.466667	0.651007	1	0.688889	1
MOL002777	CHEMBL365141	0.0897436	-1.31809	0	0.0544444	0
MOL002778	CHEMBL3393171	0.260163	-1.33982	0	0.131111	0
MOL002782	CHEMBL365141	0.272727	-1.16097	0	0.0422222	0
MOL002783	CHEMBL374632	0.325581	-0.812433	0	0.4	0
MOL002784	CHEMBL109	0.611111	-1.04397	0	0.0766667	0
MOL002785	CHEMBL109	0.266667	-1.15843	0	0.274444	0
MOL002786	CHEMBL286494	0.53125	-1.96001	0	0.0844444	0
MOL002798	CHEMBL1200675	0.386667	-1.03096	0	0.337778	0
MOL002801	CHEMBL178	0.394089	-0.817078	0	0.41	0
MOL002803	CHEMBL529	0.416058	-0.561031	0	0.465556	0
MOL002804	CHEMBL365141	0.422018	-0.360022	0	0.458889	0
MOL002805	CHEMBL365141	0.45122	-0.712752	0	0.273333	0
MOL002816	CHEMBL178	0.52657	0.703412	1	0.6	1
MOL002817	CHEMBL178	0.374359	-0.625049	0	0.4	0
MOL002818	CHEMBL286494	0.615385	-1.56331	0	0.0566667	0
MOL002819	CHEMBL529	0.427419	0.3222	1	0.513333	1
MOL002823	CHEMBL50	0.913462	0.997962	1	0.773333	1
MOL002829	CHEMBL365141	0.378788	-0.854756	0	0.114444	0
MOL002830	CHEMBL78150	0.372549	-1.64163	0	0.0155556	0
MOL002831	CHEMBL365141	0.42029	-0.790685	0	0.134444	0
MOL002832	CHEMBL365141	0.359375	-0.908222	0	0.102222	0
MOL002833	CHEMBL109	0.392857	-0.627967	0	0.111111	0
MOL002834	CHEMBL78150	0.362319	-1.69506	0	0.0666667	0
MOL002835	CHEMBL365141	0.279412	-1.11633	0	0.0444444	0
MOL002836	CHEMBL286494	0.448276	-1.67922	0	0.0466667	0
MOL002838	CHEMBL109	0.611111	-1.21205	0	0.0744444	0
MOL002839	CHEMBL78150	0.464286	-1.26914	0	0.0477778	0
MOL002840	CHEMBL365141	0.484848	-0.689291	0	0.201111	0
MOL002841	CHEMBL109	0.55	-0.971039	0	0.114444	0
MOL002842	CHEMBL123292	0.511111	-0.571048	0	0.303333	0
MOL002843	CHEMBL423894	0.362069	-0.916155	0	0.275556	0
MOL002844	CHEMBL866	0.421429	-1.09038	0	0.15	0
MOL002845	CHEMBL365141	0.486486	-0.816393	0	0.224444	0
MOL002846	CHEMBL866	0.366906	0.335229	1	0.364444	0
MOL002848	CHEMBL1200675	0.315068	-1.20253	0	0.268889	0
MOL002849	CHEMBL423894	0.40678	-0.689126	0	0.456667	0
MOL002850	CHEMBL78150	0.568627	-0.921479	0	0.178889	0
MOL002854	CHEMBL109	0.423077	-0.82273	0	0.0955556	0
MOL002855	CHEMBL52440	0.358333	-0.359729	0	0.511111	1
MOL002856	CHEMBL365141	0.26087	-1.12723	0	0.0511111	0
MOL002857	CHEMBL1200675	0.337838	-1.01694	0	0.297778	0
MOL002858	CHEMBL415087	0.394366	-1.33292	0	0.0377778	0
MOL002859	CHEMBL365141	0.40625	-0.861624	0	0.1	0
MOL002860	CHEMBL109	0.407407	-0.719556	0	0.0988889	0
MOL002861	CHEMBL52440	0.45	0.0953421	1	0.58	1
MOL002863	CHEMBL1200675	0.40146	0.251543	1	0.643333	1
MOL002864	CHEMBL52440	0.341085	-0.195341	0	0.528889	1
MOL002865	CHEMBL1200675	0.319444	-0.619371	0	0.461111	0
MOL002866	CHEMBL1200675	0.337931	-1.09013	0	0.266667	0
MOL002868	CHEMBL109	0.26087	-1.31422	0	0.0422222	0
MOL002869	CHEMBL109	0.133333	-1.11703	0	0.116667	0
MOL002870	CHEMBL109	0.555556	-1.14265	0	0.0611111	0
MOL002871	CHEMBL109	0.588235	-1.21951	0	0.113333	0
MOL002872	CHEMBL109	0.26087	-1.31422	0	0.0422222	0
MOL002873	CHEMBL109	0.458333	-0.843947	0	0.0866667	0
MOL002874	CHEMBL109	0.68	-0.755682	0	0.238889	0
MOL002875	CHEMBL365141	0.546875	-0.541551	0	0.22	0
MOL002876	CHEMBL109	0.25	-1.49567	0	0.0644444	0
MOL002877	CHEMBL109	0.444444	-1.33754	0	0.0522222	0
MOL002878	CHEMBL109	0.611111	-1.21205	0	0.0744444	0
MOL002879	CHEMBL866	0.373984	-0.947634	0	0.253333	0
MOL002881	CHEMBL50	0.824074	0.358141	1	0.682222	1
MOL002882	CHEMBL365141	0.5	-0.680965	0	0.245556	0
MOL002883	CHEMBL365141	0.584615	-0.578831	0	0.218889	0
MOL002884	CHEMBL119	0.236364	-1.41107	0	0.06	0
MOL002885	CHEMBL109	0.882353	-1.00807	0	0.496667	0
MOL002886	CHEMBL109	0.25	-1.53271	0	0.0766667	0
MOL002887	CHEMBL109	0.318182	-1.04009	0	0.0233333	0
MOL002888	CHEMBL286494	0.440678	-1.50615	0	0.0955556	0
MOL002889	CHEMBL109	0.529412	-1.1423	0	0.0944444	0
MOL002891	CHEMBL507100	0.777778	0.645961	1	0.667778	1
MOL002895	CHEMBL50	0.515873	0.387203	1	0.542222	1
MOL002896	CHEMBL52440	0.435897	-1.62616	0	0.322222	0
MOL002900	CHEMBL1214827	0.40625	-1.58193	0	0.325556	0
MOL002902	CHEMBL78150	0.418919	-1.53775	0	0.173333	0
MOL002905	CHEMBL374632	0.290155	0.339217	1	0.55	1
MOL002908	CHEMBL50	0.769231	0.498083	1	0.693333	1
MOL002909	CHEMBL50	0.755906	0.948189	1	0.736667	1
MOL002913	CHEMBL866	0.427586	-1.04065	0	0.181111	0
MOL002914	CHEMBL866	0.447552	-1.01416	0	0.155556	0
MOL002915	CHEMBL50	0.73913	0.395281	1	0.665556	1
MOL002916	CHEMBL50	0.858491	1.01936	1	0.742222	1
MOL002917	CHEMBL50	0.731707	0.653507	1	0.691111	1
MOL002918	CHEMBL50	0.76	0.84606	1	0.726667	1
MOL002919	CHEMBL50	0.834711	1.18167	1	0.777778	1
MOL002921	CHEMBL529	0.409836	-0.619934	0	0.405556	0
MOL002922	CHEMBL187709	0.439024	-1.16295	0	0.134444	0
MOL002925	CHEMBL50	0.8	0.600201	1	0.666667	1
MOL002927	CHEMBL50	0.7	0.943353	1	0.707778	1
MOL002928	CHEMBL50	0.745455	0.295894	1	0.646667	1
MOL002930	CHEMBL78150	0.446429	-1.15559	0	0.0733333	0
MOL002931	CHEMBL50	0.483333	0.792162	1	0.696667	1
MOL002932	CHEMBL50	0.731707	0.653507	1	0.691111	1
MOL002933	CHEMBL50	0.767241	0.70743	1	0.702222	1
MOL002936	CHEMBL50	0.75	0.367937	1	0.687778	1
MOL002937	CHEMBL866	0.425676	-1.13775	0	0.181111	0
MOL002938	CHEMBL4303782	0.402985	0.118729	1	0.33	0
MOL002939	CHEMBL187709	0.392857	-0.0132145	0	0.292222	0
MOL002940	CHEMBL286494	0.390476	-0.283691	0	0.282222	0
MOL002941	CHEMBL187709	0.40367	-0.465353	0	0.255556	0
MOL002942	CHEMBL109	0.333333	-1.18778	0	0.0333333	0
MOL002943	CHEMBL109	0.411765	-1.28424	0	0.0344444	0
MOL002944	CHEMBL365141	0.351351	-0.623697	0	0.208889	0
MOL002949	CHEMBL286494	0.52381	-1.59664	0	0.19	0
MOL002951	CHEMBL109	0.15625	-1.39745	0	0.0344444	0
MOL002952	CHEMBL109	0.2	-1.39954	0	0.03	0
MOL002953	CHEMBL50	0.605263	0.53443	1	0.565556	1
MOL002954	CHEMBL1357648	0.41573	-1.62905	0	0.0288889	0
MOL002955	CHEMBL866	0.4375	-0.655229	0	0.336667	0
MOL002956	CHEMBL50	0.851485	0.344341	1	0.681111	1
MOL002957	CHEMBL50	0.336	-0.286475	0	0.423333	0
MOL002958	CHEMBL50	0.528926	0.0975961	1	0.556667	1
MOL002959	CHEMBL50	0.496063	0.112707	1	0.554444	1
MOL002960	CHEMBL374107	0.166667	-1.01189	0	0.101111	0
MOL002961	CHEMBL187709	0.44	-0.405152	0	0.233333	0
MOL002962	CHEMBL286494	0.369369	-0.104038	0	0.287778	0
MOL002964	CHEMBL866	0.324138	-0.990787	0	0.172222	0
MOL002965	CHEMBL109	0.761905	-0.857394	0	0.195556	0
MOL002966	CHEMBL50	0.504132	0.0811421	1	0.536667	1
MOL002970	CHEMBL50	0.215686	-0.569872	0	0.26	0
MOL002971	CHEMBL109	0.189189	-1.36452	0	0.0766667	0
MOL002972	CHEMBL365141	0.292308	-1.05304	0	0.0488889	0
MOL002973	CHEMBL188678	0.279279	0.109256	1	0.544444	1
MOL002974	CHEMBL286494	0.5	-0.873549	0	0.336667	0
MOL002975	CHEMBL866	0.450704	-0.990653	0	0.157778	0
MOL002977	CHEMBL286494	0.703125	-1.14199	0	0.323333	0
MOL002978	CHEMBL78150	0.380282	-1.73986	0	0.0488889	0
MOL002979	CHEMBL866	0.359281	-0.22365	0	0.434444	0
MOL002981	CHEMBL187709	0.382609	-0.260586	0	0.267778	0
MOL002982	CHEMBL4303782	0.425234	-0.0584522	0	0.365556	0
MOL002983	CHEMBL187709	0.217949	-1.54351	0	0.0233333	0
MOL002984	CHEMBL78150	0.45	-0.811127	0	0.272222	0
MOL002986	CHEMBL78150	0.439024	-0.663847	0	0.273333	0
MOL002987	CHEMBL50	0.523077	0.351797	1	0.583333	1
MOL002989	CHEMBL4303782	0.444444	-0.440335	0	0.38	0
MOL002990	CHEMBL4303782	0.442786	-0.176758	0	0.398889	0
MOL002991	CHEMBL4303782	0.442211	-0.324332	0	0.395556	0
MOL002992	CHEMBL866	0.482759	-1.28277	0	0.212222	0
MOL002994	CHEMBL365141	0.253731	-1.47073	0	0.0322222	0
MOL002995	CHEMBL78150	0.486486	-0.608132	0	0.261111	0
MOL002997	CHEMBL78150	0.367925	-0.31148	0	0.388889	0
MOL002998	CHEMBL78150	0.235294	-1.36528	0	0.0122222	0
MOL002999	CHEMBL286494	0.368932	-0.171527	0	0.263333	0
MOL003000	CHEMBL50	0.528926	0.0975961	1	0.556667	1
MOL003001	CHEMBL286494	0.38	-0.206427	0	0.256667	0
MOL003002	CHEMBL286494	0.37963	-0.249288	0	0.288889	0
MOL003003	CHEMBL50	0.496063	0.530948	1	0.561111	1
MOL003004	CHEMBL365141	0.298507	-1.0374	0	0.0633333	0
MOL003007	CHEMBL109	0.333333	-1.18778	0	0.0333333	0
MOL003009	CHEMBL50	0.754237	0.800787	1	0.68	1
MOL003011	CHEMBL529	0.410072	0.408092	1	0.6	1
MOL003015	CHEMBL529	0.417266	0.409553	1	0.594444	1
MOL003017	CHEMBL286494	0.627119	-1.1093	0	0.173333	0
MOL003018	CHEMBL529	0.408451	0.446993	1	0.6	1
MOL003022	CHEMBL529	0.408451	0.446993	1	0.6	1
MOL003026	CHEMBL529	0.283688	0.248986	1	0.528889	1
MOL003027	CHEMBL365141	0.276923	-1.03833	0	0.0466667	0
MOL003030	CHEMBL109	0.611111	-1.04397	0	0.0766667	0
MOL003031	CHEMBL109	0.347826	-1.2321	0	0.0488889	0
MOL003032	CHEMBL286494	0.323077	-1.48587	0	0.0544444	0
MOL003033	CHEMBL109	0.181818	-1.16324	0	0.0177778	0
MOL003036	CHEMBL365141	0.5	-0.361509	0	0.165556	0
MOL003040	CHEMBL109	0.529412	-1.1423	0	0.0944444	0
MOL003043	CHEMBL365141	0.287879	-1.06336	0	0.0688889	0
MOL003044	CHEMBL50	0.809091	0.324515	1	0.685556	1
MOL003047	CHEMBL109	0.55	-0.802697	0	0.112222	0
MOL003048	CHEMBL1200675	0.385185	-0.735548	0	0.407778	0
MOL003049	CHEMBL529	0.473214	-0.363836	0	0.402222	0
MOL003050	CHEMBL109	0.894737	-1.00017	0	0.218889	0
MOL003051	CHEMBL50	0.545455	0.969208	1	0.7	1
MOL003052	CHEMBL264373	0.159292	-1.73243	0	0.183333	0
MOL003053	CHEMBL109	0.68	-0.755682	0	0.238889	0
MOL003056	CHEMBL109	0.333333	-1.18778	0	0.0333333	0
MOL003057	CHEMBL365141	0.319444	-1.23257	0	0.138889	0
MOL003058	CHEMBL2134545	0.163934	-1.59614	0	0.04	0
MOL003060	CHEMBL109	0.111111	-1.34583	0	0.03	0
MOL003061	CHEMBL109	0.55	-1.00855	0	0.1	0
MOL003062	CHEMBL365141	0.3	-1.25434	0	0.102222	0
MOL003063	CHEMBL109	0.366667	-0.881162	0	0.164444	0
MOL003064	CHEMBL1690	0.291139	-1.56381	0	0.0144444	0
MOL003069	CHEMBL109	0.62963	-0.786166	0	0.274444	0
MOL003074	CHEMBL365141	0.32	-0.0896459	0	0.374444	0
MOL003078	CHEMBL78150	0.245614	-1.72945	0	0.0222222	0
MOL003080	CHEMBL109	0.352941	-1.29896	0	0.0166667	0
MOL003081	CHEMBL109	0.16	-1.07066	0	0.0266667	0
MOL003082	CHEMBL109	0.236842	-1.33289	0	0.0911111	0
MOL003083	CHEMBL1562779	0.222222	-0.994763	0	0.254444	0
MOL003088	CHEMBL286494	0.426471	-1.20933	0	0.111111	0
MOL003089	CHEMBL109	0.192308	-1.32782	0	0.0233333	0
MOL003090	CHEMBL109	0.181818	-1.37849	0	0.0233333	0
MOL003091	CHEMBL109	0.166667	-1.36953	0	0.0177778	0
MOL003092	CHEMBL415087	0.418919	0.374745	1	0.601111	1
MOL003094	CHEMBL365141	0.25	-1.08214	0	0.0433333	0
MOL003095	CHEMBL50	0.767241	0.329154	1	0.68	1
MOL003096	CHEMBL50	0.773913	0.274199	1	0.681111	1
MOL003097	CHEMBL50	0.754545	0.346028	1	0.654444	1
MOL003098	CHEMBL50	0.745902	1.12995	1	0.721111	1
MOL003099	CHEMBL529	0.451128	0.406114	1	0.565556	1
MOL003103	CHEMBL365141	0.514706	-0.63284	0	0.223333	0
MOL003104	CHEMBL365141	0.25	-1.08214	0	0.0433333	0
MOL003112	CHEMBL365141	0.25	-1.08214	0	0.0433333	0
MOL003119	CHEMBL529	0.414286	0.442901	1	0.595556	1
MOL003123	CHEMBL286494	0.283019	-1.19509	0	0.0666667	0
MOL003126	CHEMBL365141	0.292308	-1.05304	0	0.0488889	0
MOL003127	CHEMBL365141	0.26087	-1.12723	0	0.0511111	0
MOL003134	CHEMBL365141	0.411765	-0.649293	0	0.135556	0
MOL003137	CHEMBL50	0.52907	1.60053	1	0.732222	1
MOL003138	CHEMBL50	0.445455	-0.50119	0	0.428889	0
MOL003143	CHEMBL529	0.414141	-0.992897	0	0.322222	0
MOL003145	CHEMBL529	0.535354	-0.524257	0	0.426667	0
MOL003146	CHEMBL529	0.519608	-0.517896	0	0.436667	0
MOL003147	CHEMBL529	0.545455	-0.601996	0	0.43	0
MOL003148	CHEMBL529	0.535354	-0.524257	0	0.426667	0
MOL003150	CHEMBL529	0.519608	-0.517896	0	0.436667	0
MOL003152	CHEMBL50	0.436364	-0.448526	0	0.425556	0
MOL003158	CHEMBL529	0.373494	0.159211	1	0.617778	1
MOL003159	CHEMBL529	0.373494	0.159211	1	0.617778	1
MOL003163	CHEMBL529	0.484375	0.0233719	1	0.534444	1
MOL003166	CHEMBL529	0.440559	0.324561	1	0.594444	1
MOL003170	CHEMBL50	0.470588	-0.215489	0	0.428889	0
MOL003171	CHEMBL365141	0.247059	-0.933861	0	0.101111	0
MOL003172	CHEMBL3393171	0.24	-0.329675	0	0.413333	0
MOL003173	CHEMBL3989478	0.0816327	-1.08031	0	0.135556	0
MOL003175	CHEMBL3393171	0.269737	-0.669544	0	0.335556	0
MOL003177	CHEMBL286494	0.46875	-2.20952	0	0.0911111	0
MOL003178	CHEMBL286494	0.5	-1.34692	0	0.192222	0
MOL003179	CHEMBL78150	0.428571	-1.67486	0	0.131111	0
MOL003180	CHEMBL365141	0.3125	-0.72232	0	0.0877778	0
MOL003181	CHEMBL178	0.444976	0.386608	1	0.502222	1
MOL003184	CHEMBL1565817	0.464455	0.107102	1	0.505556	1
MOL003185	CHEMBL53325	0.597938	0.506025	1	0.441111	0
MOL003186	CHEMBL365141	0.354167	-0.70615	0	0.228889	0
MOL003196	CHEMBL1565817	0.434783	-0.245118	0	0.448889	0
MOL003199	CHEMBL50	0.496454	1.01013	1	0.635556	1
MOL003200	CHEMBL1435413	0.470149	-0.396856	0	0.327778	0
MOL003201	CHEMBL1565817	0.311037	0.65589	1	0.65	1
MOL003202	CHEMBL529	0.453846	0.366453	1	0.567778	1
MOL003203	CHEMBL365141	0.333333	-0.131483	0	0.375556	0
MOL003204	CHEMBL365141	0.485294	-0.813653	0	0.206667	0
MOL003212	CHEMBL866	0.442308	1.03614	1	0.52	1
MOL003216	CHEMBL365141	0.361446	-0.15827	0	0.273333	0
MOL003218	CHEMBL50	0.725926	1.62425	1	0.781111	1
MOL003220	CHEMBL365141	0.455446	-0.819102	0	0.371111	0
MOL003223	CHEMBL365141	0.326316	-0.789696	0	0.2	0
MOL003227	CHEMBL50	0.323171	0.403111	1	0.572222	1
MOL003228	CHEMBL50	0.480392	-0.268058	0	0.434444	0
MOL003237	CHEMBL365141	0.456311	-1.04597	0	0.343333	0
MOL003269	CHEMBL365141	0.481928	-1.17569	0	0.22	0
MOL003280	CHEMBL866	0.416149	0.0826548	1	0.513333	1
MOL003283	CHEMBL52440	0.541667	-0.65357	0	0.264444	0
MOL003285	CHEMBL178	0.453659	0.396299	1	0.502222	1
MOL003287	CHEMBL187709	0.415254	-0.292447	0	0.334444	0
MOL003288	CHEMBL529	0.396552	-0.769449	0	0.367778	0
MOL003290	CHEMBL52440	0.451923	-0.362562	0	0.381111	0
MOL003294	CHEMBL109	0.35	-1.25033	0	0.0677778	0
MOL003296	CHEMBL529	0.387324	-0.517214	0	0.436667	0
MOL003297	CHEMBL529	0.459016	-0.75801	0	0.414444	0
MOL003304	CHEMBL109	0.352941	-1.29896	0	0.0166667	0
MOL003306	CHEMBL52440	0.441441	-0.274857	0	0.338889	0
MOL003319	CHEMBL286494	0.435484	-1.22505	0	0.0811111	0
MOL003320	CHEMBL178	0.417112	-0.059849	0	0.376667	0
MOL003323	CHEMBL109	0.727273	-0.933222	0	0.198889	0
MOL003326	CHEMBL529	0.548387	-0.364864	0	0.397778	0
MOL003329	CHEMBL529	0.396552	-0.769449	0	0.367778	0
MOL003331	CHEMBL529	0.395833	-0.351321	0	0.501111	1
MOL003333	CHEMBL529	0.395833	-0.351321	0	0.501111	1
MOL003335	CHEMBL286494	0.446154	-0.908893	0	0.163333	0
MOL003339	CHEMBL529	0.453846	0.366453	1	0.567778	1
MOL003341	CHEMBL529	0.424779	-0.500559	0	0.367778	0
MOL003342	CHEMBL109	0.52381	-1.0113	0	0.0977778	0
MOL003343	CHEMBL109	0.314286	-0.382832	0	0.241111	0
MOL003345	CHEMBL50	0.561111	2.17897	1	0.755556	1
MOL003347	CHEMBL365141	0.355556	-1.02561	0	0.212222	0
MOL003353	CHEMBL286494	0.731343	-0.734828	0	0.355556	0
MOL003354	CHEMBL4303782	0.430769	-0.740768	0	0.348889	0
MOL003355	CHEMBL178	0.417112	-0.059849	0	0.376667	0
MOL003357	CHEMBL178	0.42246	-0.133337	0	0.388889	0
MOL003358	CHEMBL50	0.441176	-0.205798	0	0.41	0
MOL003359	CHEMBL109	0.423077	-0.834477	0	0.0955556	0
MOL003360	CHEMBL866	0.278107	-0.974432	0	0.241111	0
MOL003361	CHEMBL365141	0.347222	-0.864941	0	0.124444	0
MOL003368	CHEMBL109	0.894737	-1.00017	0	0.218889	0
MOL003370	CHEMBL50	0.422414	-0.420509	0	0.433333	0
MOL003371	CHEMBL365141	0.182927	-0.708688	0	0.124444	0
MOL003374	CHEMBL53325	0.43617	-1.02543	0	0.173333	0
MOL003375	CHEMBL3393171	0.287671	-0.675606	0	0.36	0
MOL003377	CHEMBL50	0.293785	0.357561	1	0.59	1
MOL003378	CHEMBL50	0.40678	-0.290933	0	0.453333	0
MOL003384	CHEMBL365141	0.463768	-0.781331	0	0.221111	0
MOL003385	CHEMBL529	0.486239	-0.233963	0	0.4	0
MOL003386	CHEMBL365141	0.463768	-0.781331	0	0.221111	0
MOL003387	CHEMBL4303782	0.409302	0.808644	1	0.622222	1
MOL003389	CHEMBL50	0.511811	0.163411	1	0.565556	1
MOL003391	CHEMBL3393171	0.276316	-0.482673	0	0.361111	0
MOL003392	CHEMBL3393171	0.288889	-0.707333	0	0.32	0
MOL003393	CHEMBL365141	0.26087	-1.1849	0	0.0488889	0
MOL003394	CHEMBL374632	0.290323	-0.542693	0	0.355556	0
MOL003395	CHEMBL365141	0.5	-0.361509	0	0.165556	0
MOL003396	CHEMBL365141	0.463768	-0.781331	0	0.221111	0
MOL003397	CHEMBL365141	0.5	-0.361509	0	0.165556	0
MOL003398	CHEMBL50	0.515873	0.199739	1	0.558889	1
MOL003399	CHEMBL365141	0.463768	-0.781331	0	0.221111	0
MOL003403	CHEMBL535650	0.35461	-0.780062	0	0.364444	0
MOL003404	CHEMBL50	0.380952	-0.521868	0	0.448889	0
MOL003407	CHEMBL52440	0.52	-0.65877	0	0.274444	0
MOL003415	CHEMBL365141	0.371429	-1.08309	0	0.0955556	0
MOL003416	CHEMBL109	0.294118	-1.44116	0	0.0166667	0
MOL003417	CHEMBL529	0.440678	-0.763162	0	0.361111	0
MOL003422	CHEMBL374632	0.307087	1.70454	1	0.718889	1
MOL003427	CHEMBL286494	0.450704	-1.44808	0	0.133333	0
MOL003429	CHEMBL1565817	0.496	2.32231	1	0.851111	1
MOL003435	CHEMBL1565817	0.505882	2.44287	1	0.842222	1
MOL003438	CHEMBL1565817	0.462451	2.15266	1	0.831111	1
MOL003443	CHEMBL365141	0.272727	-1.37339	0	0.0555556	0
MOL003445	CHEMBL109	0.34375	-0.590391	0	0.205556	0
MOL003446	CHEMBL109	0.3125	-0.688318	0	0.195556	0
MOL003447	CHEMBL109	0.34375	-0.590391	0	0.205556	0
MOL003448	CHEMBL109	0.34375	-0.590391	0	0.205556	0
MOL003449	CHEMBL109	0.458333	-0.829869	0	0.13	0
MOL003450	CHEMBL365141	0.272727	-1.37339	0	0.0555556	0
MOL003451	CHEMBL109	0.611111	-1.04397	0	0.0766667	0
MOL003453	CHEMBL109	0.44	-0.832317	0	0.0877778	0
MOL003457	CHEMBL109	0.352941	-1.29896	0	0.0166667	0
MOL003460	CHEMBL365141	0.328358	-0.970291	0	0.0833333	0
MOL003461	CHEMBL109	0.809524	-0.821256	0	0.228889	0
MOL003463	CHEMBL109	0.297297	-1.03768	0	0.116667	0
MOL003466	CHEMBL365141	0.462687	-0.753839	0	0.191111	0
MOL003468	CHEMBL109	0.578947	-0.933276	0	0.0866667	0
MOL003469	CHEMBL365141	0.38961	-1.01644	0	0.208889	0
MOL003470	CHEMBL109	0.390244	-0.105672	0	0.547778	1
MOL003473	CHEMBL1690	0.27907	-1.4957	0	0.0877778	0
MOL003474	CHEMBL365141	0.296875	-1.09526	0	0.0666667	0
MOL003476	CHEMBL78150	0.209677	-1.54568	0	0.108889	0
MOL003481	CHEMBL365141	0.422535	-0.330246	0	0.258889	0
MOL003482	CHEMBL365141	0.166667	-1.41346	0	0.0277778	0
MOL003483	CHEMBL109	0.586207	-0.791582	0	0.23	0
MOL003484	CHEMBL286494	0.134615	-1.34887	0	0.00222222	0
MOL003485	CHEMBL866	0.373984	-0.947634	0	0.253333	0
MOL003486	CHEMBL178	0.318182	0.540662	1	0.622222	1
MOL003487	CHEMBL365141	0.419355	-0.869631	0	0.1	0
MOL003488	CHEMBL109	0.366667	-0.959388	0	0.133333	0
MOL003489	CHEMBL365141	0.387097	-0.991652	0	0.0888889	0
MOL003490	CHEMBL365141	0.318182	-1.40862	0	0.0722222	0
MOL003491	CHEMBL109	0.444444	-0.729923	0	0.225556	0
MOL003492	CHEMBL109	0.25	-1.26427	0	0.0511111	0
MOL003493	CHEMBL286494	0.134615	-1.34887	0	0.00222222	0
MOL003497	CHEMBL365141	0.402062	-0.470548	0	0.258889	0
MOL003498	CHEMBL365141	0.290323	-1.00999	0	0.04	0
MOL003499	CHEMBL109	0.578947	-1.10104	0	0.0877778	0
MOL003500	CHEMBL365141	0.384615	-1.00865	0	0.09	0
MOL003501	CHEMBL109	0.333333	-1.18778	0	0.0333333	0
MOL003502	CHEMBL53325	0.408333	-0.490266	0	0.352222	0
MOL003503	CHEMBL286494	0.432836	-1.53876	0	0.0822222	0
MOL003504	CHEMBL286494	0.384615	-1.90652	0	0.03	0
MOL003505	CHEMBL109	0.193548	-1.37314	0	0.0555556	0
MOL003506	CHEMBL286494	0.411765	-0.82822	0	0.204444	0
MOL003507	CHEMBL109	0.611111	-1.04397	0	0.0766667	0
MOL003508	CHEMBL109	0.611111	-1.04397	0	0.0766667	0
MOL003509	CHEMBL109	0.611111	-1.04397	0	0.0766667	0
MOL003511	CHEMBL365141	0.463768	-0.781331	0	0.221111	0
MOL003515	CHEMBL365141	0.463768	-0.781331	0	0.221111	0
MOL003516	CHEMBL109	0.285714	-1.09452	0	0.0266667	0
MOL003517	CHEMBL1562779	0.301205	0.926166	1	0.63	1
MOL003518	CHEMBL50	0.455446	-0.1739	0	0.431111	0
MOL003519	CHEMBL109	0.344828	-1.18281	0	0.101111	0
MOL003520	CHEMBL365141	0.275	-1.34565	0	0.116667	0
MOL003521	CHEMBL78150	0.454545	-1.25089	0	0.146667	0
MOL003523	CHEMBL365141	0.387097	-0.991652	0	0.0888889	0
MOL003524	CHEMBL78150	0.327586	-1.41448	0	0.0233333	0
MOL003525	CHEMBL286494	0.377049	-1.63348	0	0.0144444	0
MOL003526	CHEMBL78150	0.373134	-1.6045	0	0.0866667	0
MOL003527	CHEMBL109	0.666667	-1.17869	0	0.196667	0
MOL003528	CHEMBL50	0.320388	-0.601885	0	0.344444	0
MOL003529	CHEMBL286494	0.462963	-1.66993	0	0.0566667	0
MOL003530	CHEMBL78150	0.426471	-1.35402	0	0.151111	0
MOL003531	CHEMBL78150	0.254237	-1.45211	0	0.0288889	0
MOL003532	CHEMBL286494	0.350877	-1.47963	0	0.0277778	0
MOL003534	CHEMBL365141	0.292308	-1.05304	0	0.0488889	0
[truncated: 4,527 more rows]

## Sheet: Table S4
Qurey_Compound_ID	Distance_to_training_set	Applicability_domain (AD)
MOL000004	6.245	Reliable
MOL000005	6.083	Reliable
MOL000006	3.464	Reliable
MOL000007	8.66	Reliable
MOL000008	4.243	Reliable
MOL000009	8.367	Reliable
MOL000010	8.944	Reliable
MOL000011	10.247	Reliable
MOL000012	0	Reliable
MOL000017	13.038	Unreliable
MOL000018	1.414	Reliable
MOL000019	3.742	Reliable
MOL000023	3.873	Reliable
MOL000024	4	Reliable
MOL000026	3.606	Reliable
MOL000027	4.796	Reliable
MOL000029	4.123	Reliable
MOL000030	5.292	Reliable
MOL000031	4.123	Reliable
MOL000032	2.828	Reliable
MOL000033	4.243	Reliable
MOL000034	3	Reliable
MOL000035	3.742	Reliable
MOL000036	4	Reliable
MOL000037	3.606	Reliable
MOL000038	2.236	Reliable
MOL000039	2.828	Reliable
MOL000040	7	Reliable
MOL000041	4.899	Reliable
MOL000042	2.449	Reliable
MOL000043	7.681	Reliable
MOL000044	6.083	Reliable
MOL000045	6.708	Reliable
MOL000046	8.888	Reliable
MOL000047	2.828	Reliable
MOL000048	9	Reliable
MOL000050	2.236	Reliable
MOL000051	3.162	Reliable
MOL000052	3.606	Reliable
MOL000053	3.317	Reliable
MOL000054	5	Reliable
MOL000055	3.162	Reliable
MOL000056	4.123	Reliable
MOL000057	4.243	Reliable
MOL000058	3.742	Reliable
MOL000059	8.66	Reliable
MOL000060	4	Reliable
MOL000061	4.359	Reliable
MOL000064	2.828	Reliable
MOL000065	3.742	Reliable
MOL000066	3.873	Reliable
MOL000067	3	Reliable
MOL000068	2.828	Reliable
MOL000069	0	Reliable
MOL000070	4	Reliable
MOL000071	4.796	Reliable
MOL000072	7.211	Reliable
MOL000073	5.477	Reliable
MOL000074	5.657	Reliable
MOL000075	6.633	Reliable
MOL000076	6.782	Reliable
MOL000077	4.243	Reliable
MOL000079	5	Reliable
MOL000081	5.385	Reliable
MOL000082	4.796	Reliable
MOL000083	4.123	Reliable
MOL000086	1.414	Reliable
MOL000089	2.828	Reliable
MOL000090	7	Reliable
MOL000096	5.477	Reliable
MOL000098	0	Reliable
MOL000101	5.099	Reliable
MOL000102	4.796	Reliable
MOL000103	3.464	Reliable
MOL000105	4.123	Reliable
MOL000106	3.162	Reliable
MOL000113	5.099	Reliable
MOL000114	4.899	Reliable
MOL000115	4.123	Reliable
MOL000116	0	Reliable
MOL000117	3.742	Reliable
MOL000118	3.317	Reliable
MOL000119	2	Reliable
MOL000120	4.123	Reliable
MOL000121	0	Reliable
MOL000122	3.317	Reliable
MOL000123	3.162	Reliable
MOL000124	4	Reliable
MOL000125	3.873	Reliable
MOL000126	3.742	Reliable
MOL000127	4	Reliable
MOL000128	5	Reliable
MOL000129	3.873	Reliable
MOL000130	1.414	Reliable
MOL000131	4	Reliable
MOL000135	8.718	Reliable
MOL000139	7.28	Reliable
MOL000141	4	Reliable
MOL000142	9	Reliable
MOL000149	2.449	Reliable
MOL000157	9	Reliable
MOL000159	9	Reliable
MOL000162	4	Reliable
MOL000163	7.141	Reliable
MOL000164	8.888	Reliable
MOL000165	3.742	Reliable
MOL000166	3.317	Reliable
MOL000167	8.775	Reliable
MOL000168	4	Reliable
MOL000169	4.123	Reliable
MOL000171	3.317	Reliable
MOL000172	5.657	Reliable
MOL000173	5.477	Reliable
MOL000174	7.55	Reliable
MOL000178	6.708	Reliable
MOL000179	8.246	Reliable
MOL000183	2.828	Reliable
MOL000184	3.742	Reliable
MOL000193	4	Reliable
MOL000195	9.11	Reliable
MOL000196	4.123	Reliable
MOL000197	3.162	Reliable
MOL000198	0	Reliable
MOL000199	4.123	Reliable
MOL000200	4.359	Reliable
MOL000201	4.123	Reliable
MOL000202	3.873	Reliable
MOL000203	5.568	Reliable
MOL000204	3.873	Reliable
MOL000205	4.243	Reliable
MOL000206	5.196	Reliable
MOL000207	5.196	Reliable
MOL000208	3.873	Reliable
MOL000209	4.243	Reliable
MOL000210	5.477	Reliable
MOL000211	3.162	Reliable
MOL000213	7.141	Reliable
MOL000215	5.292	Reliable
MOL000217	6.557	Reliable
MOL000219	4.472	Reliable
MOL000222	7.746	Reliable
MOL000223	4.359	Reliable
MOL000224	6.245	Reliable
MOL000227	6	Reliable
MOL000228	3.464	Reliable
MOL000229	6.403	Reliable
MOL000232	3.317	Reliable
MOL000233	2.828	Reliable
MOL000234	3.873	Reliable
MOL000237	5.385	Reliable
MOL000238	6.245	Reliable
MOL000239	4.899	Reliable
MOL000240	4.69	Reliable
MOL000242	1.414	Reliable
MOL000244	1.414	Reliable
MOL000245	8.185	Reliable
MOL000246	3.162	Reliable
MOL000247	3.464	Reliable
MOL000248	4.359	Reliable
MOL000249	3.464	Reliable
MOL000250	0	Reliable
MOL000251	3.873	Reliable
MOL000252	3.464	Reliable
MOL000253	4	Reliable
MOL000254	5	Reliable
MOL000255	5	Reliable
MOL000256	5.196	Reliable
MOL000257	4.243	Reliable
MOL000259	3.742	Reliable
MOL000260	7.874	Reliable
MOL000261	5.099	Reliable
MOL000262	4.123	Reliable
MOL000263	4.243	Reliable
MOL000264	4.243	Reliable
MOL000265	5.745	Reliable
MOL000267	2.828	Reliable
MOL000268	3.873	Reliable
MOL000269	5.568	Reliable
MOL000270	4	Reliable
MOL000271	4.796	Reliable
MOL000273	5.292	Reliable
MOL000274	4.899	Reliable
MOL000276	4.69	Reliable
MOL000279	4.69	Reliable
MOL000280	5.292	Reliable
MOL000281	4.359	Reliable
MOL000282	3.873	Reliable
MOL000284	8.66	Reliable
MOL000285	5.292	Reliable
MOL000286	4.69	Reliable
MOL000287	4.123	Reliable
MOL000290	5.385	Reliable
MOL000291	5.385	Reliable
MOL000292	5	Reliable
MOL000297	4.583	Reliable
MOL000298	5	Reliable
MOL000299	4.69	Reliable
MOL000301	4.243	Reliable
MOL000302	0	Reliable
MOL000303	0	Reliable
MOL000304	5.745	Reliable
MOL000305	0	Reliable
MOL000308	9	Reliable
MOL000309	9.798	Reliable
MOL000310	10.247	Reliable
MOL000312	6.164	Reliable
MOL000313	5.916	Reliable
MOL000314	5.916	Reliable
MOL000318	8.426	Reliable
MOL000319	8.367	Reliable
MOL000320	9.165	Reliable
MOL000321	6.782	Reliable
MOL000322	10.247	Reliable
MOL000323	9.798	Reliable
MOL000325	8	Reliable
MOL000327	8.602	Reliable
MOL000329	9.165	Reliable
MOL000332	6.164	Reliable
MOL000333	5.916	Reliable
MOL000338	2	Reliable
MOL000339	7.071	Reliable
MOL000340	5.099	Reliable
MOL000346	2.828	Reliable
MOL000347	9.055	Reliable
MOL000348	6	Reliable
MOL000349	6.403	Reliable
MOL000350	2	Reliable
MOL000351	3.464	Reliable
MOL000354	3	Reliable
MOL000356	2.828	Reliable
MOL000357	6.782	Reliable
MOL000358	4.243	Reliable
MOL000359	4.243	Reliable
MOL000360	5.196	Reliable
MOL000361	3.606	Reliable
MOL000362	4.69	Reliable
MOL000365	6.782	Reliable
MOL000370	6.928	Reliable
MOL000371	7.55	Reliable
MOL000372	5.196	Reliable
MOL000373	11.136	Reliable
MOL000376	10.44	Reliable
MOL000377	8.062	Reliable
MOL000378	7.071	Reliable
MOL000380	7.55	Reliable
MOL000381	4.472	Reliable
MOL000382	3.162	Reliable
MOL000383	3	Reliable
MOL000384	3	Reliable
MOL000386	3.162	Reliable
MOL000387	9.055	Reliable
MOL000388	2.828	Reliable
MOL000389	5.196	Reliable
MOL000390	7.681	Reliable
MOL000391	10.392	Reliable
MOL000392	8.062	Reliable
MOL000393	6.325	Reliable
MOL000394	2	Reliable
MOL000395	5.745	Reliable
MOL000396	6.782	Reliable
MOL000397	3.742	Reliable
MOL000399	0	Reliable
MOL000400	8.602	Reliable
MOL000411	8.426	Reliable
MOL000412	7.211	Reliable
MOL000414	4.359	Reliable
MOL000415	9.165	Reliable
MOL000416	6.403	Reliable
MOL000417	7.937	Reliable
MOL000418	10.344	Reliable
MOL000420	3.162	Reliable
MOL000421	5.292	Reliable
MOL000422	2.646	Reliable
MOL000423	9.274	Reliable
MOL000424	5.196	Reliable
MOL000429	3.606	Reliable
MOL000430	1	Reliable
MOL000431	5.292	Reliable
MOL000432	4	Reliable
MOL000433	5	Reliable
MOL000436	5.477	Reliable
MOL000437	8.888	Reliable
MOL000438	7	Reliable
MOL000439	9.055	Reliable
MOL000441	2.828	Reliable
MOL000442	9.327	Reliable
MOL000444	7.616	Reliable
MOL000445	9.22	Reliable
MOL000446	7.348	Reliable
MOL000447	4.123	Reliable
MOL000449	4.243	Reliable
MOL000450	8.602	Reliable
MOL000453	10.488	Reliable
MOL000455	10.44	Reliable
MOL000457	8.485	Reliable
MOL000459	2.646	Reliable
MOL000460	5.916	Reliable
MOL000463	1	Reliable
MOL000464	3	Reliable
MOL000465	4.583	Reliable
MOL000466	9.899	Reliable
MOL000467	8.124	Reliable
MOL000468	8.124	Reliable
MOL000469	5.099	Reliable
MOL000470	9.055	Reliable
MOL000471	4.69	Reliable
MOL000472	3.162	Reliable
MOL000473	3.742	Reliable
MOL000475	4.472	Reliable
MOL000476	0	Reliable
MOL000477	3.162	Reliable
MOL000478	5.099	Reliable
MOL000479	3.464	Reliable
MOL000480	10.392	Reliable
MOL000481	7.55	Reliable
MOL000482	4.583	Reliable
MOL000483	6.481	Reliable
MOL000484	3	Reliable
MOL000485	3.873	Reliable
MOL000486	8.062	Reliable
MOL000489	4	Reliable
MOL000491	11.619	Reliable
MOL000492	5.477	Reliable
MOL000493	4.243	Reliable
MOL000494	9.274	Reliable
MOL000497	6.928	Reliable
MOL000498	8.246	Reliable
MOL000500	7	Reliable
MOL000502	8	Reliable
MOL000507	8.544	Reliable
MOL000508	1	Reliable
MOL000509	7.071	Reliable
MOL000510	7.937	Reliable
MOL000511	4.243	Reliable
MOL000513	4.359	Reliable
MOL000514	2.449	Reliable
MOL000515	0	Reliable
MOL000516	5.657	Reliable
MOL000519	9.747	Reliable
MOL000520	3.606	Reliable
MOL000522	7.874	Reliable
MOL000523	5.745	Reliable
MOL000525	4.243	Reliable
MOL000526	6.164	Reliable
MOL000527	8.426	Reliable
MOL000530	4.796	Reliable
MOL000531	8.888	Reliable
MOL000532	6.633	Reliable
MOL000533	8.124	Reliable
MOL000534	6.557	Reliable
MOL000535	3.873	Reliable
MOL000536	7.874	Reliable
MOL000537	5.745	Reliable
MOL000540	8.185	Reliable
MOL000541	5.657	Reliable
MOL000544	6.245	Reliable
MOL000550	2.236	Reliable
MOL000551	4.359	Reliable
MOL000552	5.831	Reliable
MOL000553	7.937	Reliable
MOL000555	7.28	Reliable
MOL000557	8.426	Reliable
MOL000560	4.123	Reliable
MOL000561	9.11	Reliable
MOL000562	7.874	Reliable
MOL000563	7.141	Reliable
MOL000564	8.062	Reliable
MOL000569	6.164	Reliable
MOL000570	3.873	Reliable
MOL000573	6.245	Reliable
MOL000575	7.681	Reliable
MOL000578	7.874	Reliable
MOL000579	2.828	Reliable
MOL000585	7.81	Reliable
MOL000587	8.544	Reliable
MOL000592	5.099	Reliable
MOL000593	7.681	Reliable
MOL000596	4.69	Reliable
MOL000597	5	Reliable
MOL000598	0	Reliable
MOL000599	5.745	Reliable
MOL000601	4.69	Reliable
MOL000602	3.742	Reliable
MOL000603	5.916	Reliable
MOL000604	6.557	Reliable
MOL000606	2.646	Reliable
MOL000607	4.243	Reliable
MOL000608	3.464	Reliable
MOL000609	4.243	Reliable
MOL000610	2.449	Reliable
MOL000613	4.359	Reliable
MOL000614	8.775	Reliable
MOL000615	4.472	Reliable
MOL000617	0	Reliable
MOL000621	10.488	Reliable
MOL000622	5.657	Reliable
MOL000624	11.269	Reliable
MOL000627	6.557	Reliable
MOL000631	6.164	Reliable
MOL000632	4.472	Reliable
MOL000635	5.385	Reliable
MOL000645	7.28	Reliable
MOL000646	10.05	Reliable
MOL000648	8.66	Reliable
MOL000650	9	Reliable
MOL000651	8.124	Reliable
MOL000654	2.449	Reliable
MOL000655	8.426	Reliable
MOL000656	6.856	Reliable
MOL000657	5.385	Reliable
MOL000658	0	Reliable
MOL000659	0	Reliable
MOL000660	0	Reliable
MOL000661	0	Reliable
MOL000662	0	Reliable
MOL000663	0	Reliable
MOL000664	9.055	Reliable
MOL000666	1	Reliable
MOL000667	1	Reliable
MOL000668	6.633	Reliable
MOL000669	1.414	Reliable
MOL000670	4.243	Reliable
MOL000671	1	Reliable
MOL000672	4	Reliable
MOL000674	5.196	Reliable
MOL000675	3.464	Reliable
MOL000676	4.796	Reliable
MOL000677	4.583	Reliable
MOL000682	6	Reliable
MOL000683	7.141	Reliable
MOL000685	6.928	Reliable
MOL000696	2.828	Reliable
MOL000697	2.828	Reliable
MOL000698	4.359	Reliable
MOL000699	3.873	Reliable
MOL000700	3.162	Reliable
MOL000701	8.888	Reliable
MOL000702	8.718	Reliable
MOL000703	0	Reliable
MOL000704	3.162	Reliable
MOL000705	0	Reliable
MOL000707	3.742	Reliable
MOL000708	3.606	Reliable
MOL000709	2.646	Reliable
MOL000710	0	Reliable
MOL000711	4.583	Reliable
MOL000712	3.742	Reliable
MOL000713	4	Reliable
MOL000714	4.243	Reliable
MOL000715	1	Reliable
MOL000716	4.123	Reliable
MOL000717	1	Reliable
MOL000718	4	Reliable
MOL000719	3.742	Reliable
MOL000720	5.292	Reliable
MOL000721	4.472	Reliable
MOL000722	4.123	Reliable
MOL000723	4.69	Reliable
MOL000724	4.243	Reliable
MOL000726	7.874	Reliable
MOL000727	9.95	Reliable
MOL000728	9.055	Reliable
MOL000730	4.472	Reliable
MOL000731	5.292	Reliable
MOL000732	6.481	Reliable
MOL000733	6.325	Reliable
MOL000734	3.162	Reliable
MOL000737	3.464	Reliable
MOL000738	8.062	Reliable
MOL000740	6.164	Reliable
MOL000741	4.472	Reliable
MOL000744	4	Reliable
MOL000747	2.646	Reliable
MOL000748	6.856	Reliable
MOL000749	4	Reliable
MOL000750	7.28	Reliable
MOL000751	6.481	Reliable
MOL000758	4.796	Reliable
MOL000763	8.485	Reliable
MOL000764	5.831	Reliable
MOL000766	0	Reliable
MOL000767	0	Reliable
MOL000768	8.66	Reliable
MOL000770	4.359	Reliable
MOL000771	3.742	Reliable
MOL000774	3.317	Reliable
MOL000775	3.162	Reliable
MOL000776	2.236	Reliable
MOL000777	2.236	Reliable
MOL000780	10.77	Reliable
MOL000784	3.464	Reliable
MOL000785	8.888	Reliable
MOL000786	6.708	Reliable
MOL000788	10.296	Reliable
MOL000789	8.832	Reliable
MOL000790	6.708	Reliable
MOL000791	10.77	Reliable
MOL000794	5.477	Reliable
MOL000796	4.69	Reliable
MOL000802	5.657	Reliable
MOL000807	5	Reliable
MOL000809	5.568	Reliable
MOL000810	5.568	Reliable
MOL000811	5.196	Reliable
MOL000812	5.568	Reliable
MOL000813	5.196	Reliable
MOL000814	5.196	Reliable
MOL000815	5.568	Reliable
MOL000818	1.414	Reliable
MOL000819	5.477	Reliable
MOL000820	5.099	Reliable
MOL000821	5.477	Reliable
MOL000824	4.243	Reliable
MOL000825	2.449	Reliable
MOL000826	4.359	Reliable
MOL000827	4	Reliable
MOL000834	4.796	Reliable
MOL000835	5.657	Reliable
MOL000836	5.657	Reliable
MOL000838	6.481	Reliable
MOL000841	6.481	Reliable
MOL000842	6.245	Reliable
MOL000850	4.796	Reliable
MOL000857	6	Reliable
MOL000858	4.583	Reliable
MOL000860	0	Reliable
MOL000861	0	Reliable
MOL000862	5.196	Reliable
MOL000863	2.449	Reliable
MOL000864	2.449	Reliable
MOL000865	2.449	Reliable
MOL000866	2.828	Reliable
MOL000867	2.449	Reliable
MOL000868	2.449	Reliable
MOL000869	2.449	Reliable
MOL000870	2.449	Reliable
MOL000871	4	Reliable
MOL000872	2.449	Reliable
MOL000873	1.414	Reliable
MOL000874	4.583	Reliable
MOL000876	0	Reliable
MOL000878	4.243	Reliable
MOL000879	2.449	Reliable
MOL000880	2.449	Reliable
MOL000881	4	Reliable
MOL000882	3.317	Reliable
MOL000883	1	Reliable
MOL000884	3.873	Reliable
MOL000885	2.449	Reliable
MOL000886	2.449	Reliable
MOL000890	4.796	Reliable
MOL000892	6.245	Reliable
MOL000895	4.69	Reliable
MOL000896	4.123	Reliable
MOL000897	5.568	Reliable
MOL000898	3.873	Reliable
MOL000899	9	Reliable
MOL000900	9.747	Reliable
MOL000903	9.899	Reliable
MOL000905	3.742	Reliable
MOL000908	3.873	Reliable
MOL000909	4.243	Reliable
MOL000910	5.196	Reliable
MOL000911	4.243	Reliable
MOL000912	0	Reliable
MOL000913	3	Reliable
MOL000914	4	Reliable
MOL000916	4	Reliable
MOL000918	0	Reliable
MOL000919	0	Reliable
MOL000920	0	Reliable
MOL000921	5.385	Reliable
MOL000922	3.464	Reliable
MOL000923	4.123	Reliable
MOL000924	0	Reliable
MOL000926	3.464	Reliable
MOL000929	4.69	Reliable
MOL000930	4.472	Reliable
MOL000931	6.928	Reliable
MOL000932	4.472	Reliable
MOL000933	4.359	Reliable
MOL000935	4	Reliable
MOL000936	4.359	Reliable
MOL000937	4	Reliable
MOL000938	4.123	Reliable
MOL000939	5.099	Reliable
MOL000942	3.464	Reliable
MOL000943	3.317	Reliable
MOL000944	5.568	Reliable
MOL000945	5.099	Reliable
MOL000946	6.245	Reliable
MOL000947	4.583	Reliable
MOL000949	4.583	Reliable
MOL000952	5.099	Reliable
MOL000953	4.243	Reliable
MOL000956	4.583	Reliable
MOL000957	4.123	Reliable
MOL000959	4.69	Reliable
MOL000960	5.745	Reliable
MOL000961	5.099	Reliable
MOL000962	5.099	Reliable
MOL000967	3.606	Reliable
MOL000968	3.873	Reliable
MOL000969	4	Reliable
MOL000971	3.162	Reliable
MOL000974	4.583	Reliable
MOL000976	8.062	Reliable
MOL000980	4.359	Reliable
MOL000983	0	Reliable
MOL000986	5.657	Reliable
MOL000991	0	Reliable
MOL000994	1.732	Reliable
MOL000997	5	Reliable
MOL000998	8.718	Reliable
MOL000999	8.888	Reliable
MOL001000	8.888	Reliable
MOL001005	4.243	Reliable
MOL001006	3.873	Reliable
MOL001009	4.583	Reliable
MOL001012	3.742	Reliable
MOL001015	4.123	Reliable
MOL001016	2.646	Reliable
MOL001017	2.646	Reliable
MOL001018	4.472	Reliable
MOL001019	5.196	Reliable
MOL001020	5.196	Reliable
MOL001023	4.69	Reliable
MOL001024	4.899	Reliable
MOL001025	4.123	Reliable
MOL001030	2.449	Reliable
MOL001033	6.782	Reliable
MOL001040	3	Reliable
MOL001047	6.403	Reliable
MOL001050	3.873	Reliable
MOL001055	4	Reliable
MOL001060	3.606	Reliable
MOL001064	6	Reliable
MOL001077	3.873	Reliable
MOL001081	3.162	Reliable
MOL001086	4.123	Reliable
MOL001092	4.899	Reliable
MOL001097	2.828	Reliable
MOL001098	3	Reliable
MOL001099	2.828	Reliable
MOL001100	4	Reliable
MOL001101	3.742	Reliable
MOL001102	3.162	Reliable
MOL001103	4.243	Reliable
MOL001110	4.123	Reliable
MOL001114	3.742	Reliable
MOL001115	4	Reliable
MOL001119	3.742	Reliable
MOL001121	3.873	Reliable
MOL001122	9.327	Reliable
MOL001123	3.873	Reliable
MOL001126	8.062	Reliable
MOL001129	4.359	Reliable
MOL001130	8.485	Reliable
MOL001137	8	Reliable
MOL001152	9.747	Reliable
MOL001153	9.849	Reliable
MOL001157	10.44	Reliable
MOL001164	10.536	Reliable
MOL001168	3.606	Reliable
MOL001172	9.849	Reliable
MOL001173	10.863	Reliable
MOL001175	4.472	Reliable
MOL001179	3.873	Reliable
MOL001180	4	Reliable
MOL001183	3.742	Reliable
MOL001184	4	Reliable
MOL001188	4	Reliable
MOL001189	4	Reliable
MOL001191	4.123	Reliable
MOL001196	3.742	Reliable
MOL001198	4.583	Reliable
MOL001201	3.873	Reliable
MOL001202	4	Reliable
MOL001203	3.742	Reliable
MOL001204	3.606	Reliable
MOL001206	3.464	Reliable
MOL001209	4.472	Reliable
MOL001210	4.123	Reliable
MOL001212	0	Reliable
MOL001213	4.69	Reliable
MOL001214	5.916	Reliable
MOL001216	1	Reliable
MOL001217	4.123	Reliable
MOL001218	0	Reliable
MOL001219	3.317	Reliable
MOL001220	4.899	Reliable
MOL001221	3.606	Reliable
MOL001222	4.583	Reliable
MOL001223	3.742	Reliable
MOL001224	3.464	Reliable
MOL001225	3.606	Reliable
MOL001227	3.873	Reliable
MOL001228	7.141	Reliable
MOL001229	4.583	Reliable
MOL001230	0	Reliable
MOL001231	4.243	Reliable
MOL001232	4.583	Reliable
MOL001233	7.211	Reliable
MOL001234	3.162	Reliable
MOL001235	5.292	Reliable
MOL001236	3.317	Reliable
MOL001237	4.583	Reliable
MOL001238	2.828	Reliable
MOL001239	4.796	Reliable
MOL001240	1.414	Reliable
MOL001242	1.732	Reliable
MOL001243	4	Reliable
MOL001244	3.742	Reliable
MOL001245	4.243	Reliable
MOL001246	1.414	Reliable
MOL001248	5.099	Reliable
MOL001249	4.899	Reliable
MOL001252	4.123	Reliable
MOL001254	4.472	Reliable
MOL001255	4	Reliable
MOL001257	3.162	Reliable
MOL001258	3.742	Reliable
MOL001259	4.583	Reliable
MOL001260	4.123	Reliable
MOL001261	5.099	Reliable
MOL001262	3.873	Reliable
MOL001265	4.243	Reliable
MOL001267	1.414	Reliable
MOL001269	5	Reliable
MOL001272	5.745	Reliable
MOL001273	4.359	Reliable
MOL001281	4.583	Reliable
MOL001283	2	Reliable
MOL001285	0	Reliable
MOL001286	4.69	Reliable
MOL001287	2.236	Reliable
MOL001288	4.123	Reliable
MOL001292	4.123	Reliable
MOL001294	4.243	Reliable
MOL001296	3.873	Reliable
MOL001297	3.464	Reliable
MOL001298	6	Reliable
MOL001299	7.81	Reliable
MOL001300	4.243	Reliable
MOL001301	2.646	Reliable
MOL001302	0	Reliable
MOL001303	3.873	Reliable
MOL001304	5.657	Reliable
MOL001306	4.359	Reliable
MOL001308	3.464	Reliable
MOL001309	4.899	Reliable
MOL001310	3.162	Reliable
MOL001311	4	Reliable
MOL001312	3.464	Reliable
MOL001314	0	Reliable
MOL001316	4.243	Reliable
MOL001320	8.426	Reliable
MOL001321	4.796	Reliable
MOL001323	3.873	Reliable
MOL001332	5.099	Reliable
MOL001333	3.873	Reliable
MOL001335	3.606	Reliable
MOL001336	7.28	Reliable
MOL001337	7.28	Reliable
MOL001345	5.477	Reliable
MOL001356	5.657	Reliable
MOL001364	7.937	Reliable
MOL001366	4.796	Reliable
MOL001367	8.185	Reliable
MOL001369	8.124	Reliable
MOL001370	9.695	Reliable
MOL001372	8.485	Reliable
MOL001373	4.123	Reliable
MOL001375	4.123	Reliable
MOL001376	4.123	Reliable
MOL001377	4.359	Reliable
MOL001378	4	Reliable
MOL001379	5	Reliable
MOL001380	4.123	Reliable
MOL001381	0	Reliable
MOL001382	4.583	Reliable
MOL001383	4.69	Reliable
MOL001384	6.164	Reliable
MOL001385	0	Reliable
MOL001386	2.449	Reliable
MOL001387	5.745	Reliable
MOL001388	1.732	Reliable
MOL001390	1.732	Reliable
MOL001391	5.099	Reliable
MOL001392	2.449	Reliable
MOL001393	0	Reliable
MOL001394	2.449	Reliable
MOL001396	0	Reliable
MOL001397	3.742	Reliable
MOL001398	4.69	Reliable
MOL001399	2.449	Reliable
MOL001401	2.449	Reliable
MOL001402	2.449	Reliable
MOL001403	4.359	Reliable
MOL001404	2.449	Reliable
MOL001406	4.69	Reliable
MOL001408	6.557	Reliable
MOL001409	4.899	Reliable
MOL001410	4.69	Reliable
MOL001416	4.472	Reliable
MOL001417	4	Reliable
MOL001420	4.359	Reliable
MOL001426	6.481	Reliable
MOL001428	7.937	Reliable
MOL001429	4.359	Reliable
MOL001436	8.485	Reliable
MOL001439	4.359	Reliable
MOL001441	4.583	Reliable
MOL001442	3.317	Reliable
MOL001443	4.69	Reliable
MOL001445	6.403	Reliable
MOL001446	1.414	Reliable
MOL001447	4.243	Reliable
MOL001450	0	Reliable
MOL001452	4.796	Reliable
MOL001453	7.55	Reliable
MOL001456	3.464	Reliable
MOL001457	8.775	Reliable
MOL001461	9.055	Reliable
MOL001464	0	Reliable
MOL001465	9.165	Reliable
MOL001466	8.246	Reliable
MOL001467	5.477	Reliable
MOL001468	3.162	Reliable
MOL001470	2	Reliable
MOL001477	0	Reliable
MOL001478	6.481	Reliable
MOL001480	7.81	Reliable
MOL001482	6.856	Reliable
MOL001487	0	Reliable
MOL001488	4.243	Reliable
MOL001490	5.385	Reliable
MOL001491	7.348	Reliable
MOL001492	3.162	Reliable
MOL001493	3.162	Reliable
MOL001494	5.099	Reliable
MOL001495	5.099	Reliable
MOL001496	3.162	Reliable
MOL001497	3.162	Reliable
MOL001498	3.162	Reliable
MOL001499	3.162	Reliable
MOL001500	5.292	Reliable
MOL001501	0	Reliable
MOL001504	3.317	Reliable
MOL001505	7.211	Reliable
MOL001506	3.464	Reliable
MOL001508	2.646	Reliable
MOL001509	5	Reliable
MOL001510	4.243	Reliable
MOL001516	5.477	Reliable
MOL001522	6.245	Reliable
MOL001531	5.196	Reliable
MOL001532	4.243	Reliable
MOL001538	7.616	Reliable
MOL001540	10.247	Reliable
MOL001541	9.274	Reliable
MOL001543	10	Reliable
MOL001551	3	Reliable
MOL001552	7.348	Reliable
MOL001555	6.481	Reliable
MOL001556	4	Reliable
MOL001557	2.646	Reliable
MOL001558	5.657	Reliable
MOL001559	7.746	Reliable
MOL001562	3.464	Reliable
MOL001564	3.162	Reliable
MOL001565	3.464	Reliable
MOL001566	4.123	Reliable
MOL001567	4.899	Reliable
MOL001570	3.873	Reliable
MOL001572	3.606	Reliable
MOL001573	5.477	Reliable
MOL001576	2.646	Reliable
MOL001578	4.243	Reliable
MOL001580	5.099	Reliable
MOL001581	4	Reliable
MOL001583	7.616	Reliable
MOL001584	4.583	Reliable
MOL001585	3.464	Reliable
MOL001586	7.416	Reliable
MOL001587	7.416	Reliable
MOL001589	6.083	Reliable
MOL001591	4.583	Reliable
MOL001592	8.062	Reliable
MOL001593	4.69	Reliable
MOL001595	5.477	Reliable
MOL001596	3.464	Reliable
MOL001602	4.359	Reliable
MOL001605	1	Reliable
MOL001606	3.742	Reliable
MOL001607	4.243	Reliable
MOL001608	4.243	Reliable
MOL001609	3.606	Reliable
MOL001611	6.325	Reliable
MOL001612	5.916	Reliable
MOL001614	8.367	Reliable
MOL001615	2.449	Reliable
MOL001618	6	Reliable
MOL001619	2.449	Reliable
MOL001620	3.464	Reliable
MOL001622	3.464	Reliable
MOL001623	8.185	Reliable
MOL001624	0	Reliable
MOL001628	7.28	Reliable
MOL001629	3.464	Reliable
MOL001630	6.782	Reliable
MOL001631	3.464	Reliable
MOL001632	6.633	Reliable
MOL001639	3	Reliable
MOL001640	0	Reliable
MOL001641	4.69	Reliable
MOL001643	5.657	Reliable
MOL001644	0	Reliable
MOL001645	5.292	Reliable
MOL001648	8.307	Reliable
MOL001649	4.123	Reliable
MOL001655	4.243	Reliable
MOL001656	9.381	Reliable
MOL001658	5	Reliable
MOL001659	4.243	Reliable
MOL001660	4.472	Reliable
MOL001661	9.487	Reliable
MOL001662	8.602	Reliable
MOL001663	4.243	Reliable
MOL001664	9.381	Reliable
MOL001666	9.487	Reliable
MOL001668	9.11	Reliable
MOL001670	3	Reliable
MOL001671	3.317	Reliable
MOL001672	3.464	Reliable
MOL001673	5.745	Reliable
MOL001677	7.141	Reliable
MOL001679	1.732	Reliable
MOL001680	8.544	Reliable
MOL001681	7.141	Reliable
MOL001682	8.426	Reliable
MOL001684	1.732	Reliable
MOL001687	7.746	Reliable
MOL001689	4.899	Reliable
MOL001691	7.211	Reliable
MOL001692	5.292	Reliable
MOL001694	3.873	Reliable
MOL001695	7.681	Reliable
MOL001696	10.392	Reliable
MOL001698	10.583	Reliable
MOL001699	8.185	Reliable
MOL001700	6.633	Reliable
MOL001701	7.071	Reliable
MOL001703	6.633	Reliable
MOL001704	3.317	Reliable
MOL001705	5.477	Reliable
MOL001707	5	Reliable
MOL001708	7.746	Reliable
MOL001709	5.477	Reliable
MOL001710	7.746	Reliable
MOL001711	0	Reliable
MOL001712	8.718	Reliable
MOL001713	7.746	Reliable
MOL001714	7.746	Reliable
MOL001715	7.746	Reliable
MOL001716	7.746	Reliable
MOL001717	7.211	Reliable
MOL001718	1	Reliable
MOL001719	4.899	Reliable
MOL001720	6.557	Reliable
MOL001722	10.05	Reliable
MOL001723	8	Reliable
MOL001725	8.888	Reliable
MOL001729	3.873	Reliable
MOL001730	4.123	Reliable
MOL001731	5.196	Reliable
MOL001732	2.828	Reliable
MOL001733	5	Reliable
MOL001734	9.747	Reliable
MOL001735	5	Reliable
MOL001736	3.742	Reliable
MOL001737	6	Reliable
MOL001738	2.236	Reliable
MOL001739	3.464	Reliable
MOL001740	4	Reliable
MOL001741	4.472	Reliable
MOL001742	4.472	Reliable
MOL001743	8.66	Reliable
MOL001744	6	Reliable
MOL001745	4.243	Reliable
MOL001746	4.359	Reliable
MOL001747	2.449	Reliable
MOL001748	4.243	Reliable
MOL001749	5.385	Reliable
MOL001751	8.544	Reliable
MOL001752	5.477	Reliable
MOL001755	4.472	Reliable
MOL001756	3.742	Reliable
MOL001757	7.55	Reliable
MOL001758	4.899	Reliable
MOL001759	6.481	Reliable
MOL001760	10.677	Reliable
MOL001761	6.164	Reliable
MOL001762	5.385	Reliable
MOL001763	8	Reliable
MOL001764	5.831	Reliable
MOL001765	7.416	Reliable
MOL001766	6.557	Reliable
MOL001768	6.856	Reliable
MOL001770	6.782	Reliable
MOL001771	4.243	Reliable
MOL001772	3.873	Reliable
MOL001773	2.646	Reliable
MOL001774	5.657	Reliable
MOL001775	4.123	Reliable
MOL001778	5	Reliable
MOL001780	7.616	Reliable
MOL001781	9.274	Reliable
MOL001782	10.344	Reliable
MOL001785	6.928	Reliable
MOL001786	5.477	Reliable
MOL001787	6.083	Reliable
MOL001788	5.745	Reliable
MOL001789	5.477	Reliable
MOL001790	8.944	Reliable
MOL001791	8.185	Reliable
MOL001792	3.162	Reliable
MOL001794	3.742	Reliable
MOL001797	7	Reliable
MOL001798	2.646	Reliable
MOL001801	4.243	Reliable
MOL001802	6.325	Reliable
MOL001803	5.477	Reliable
MOL001805	6.928	Reliable
MOL001807	5.292	Reliable
MOL001808	9.165	Reliable
MOL001810	11.79	Reliable
MOL001811	6.481	Reliable
MOL001812	4.69	Reliable
MOL001813	3.606	Reliable
MOL001815	3.464	Reliable
MOL001816	2.646	Reliable
MOL001817	2.449	Reliable
MOL001818	4.243	Reliable
MOL001819	2.449	Reliable
MOL001822	7.348	Reliable
MOL001824	9.644	Reliable
MOL001826	8.832	Reliable
MOL001827	4.359	Reliable
MOL001828	11.091	Reliable
MOL001829	7.937	Reliable
MOL001830	5.477	Reliable
MOL001831	6.928	Reliable
MOL001834	8	Reliable
MOL001835	7.616	Reliable
MOL001836	5.831	Reliable
MOL001837	4.359	Reliable
MOL001838	4.69	Reliable
MOL001841	6.928	Reliable
MOL001842	6.481	Reliable
MOL001843	4.359	Reliable
MOL001845	6.403	Reliable
MOL001847	4.796	Reliable
MOL001848	5.292	Reliable
MOL001849	5.477	Reliable
MOL001850	4.123	Reliable
MOL001851	8.367	Reliable
MOL001852	6.164	Reliable
MOL001853	4.472	Reliable
MOL001855	3.464	Reliable
MOL001856	3	Reliable
MOL001859	2.236	Reliable
MOL001860	4	Reliable
MOL001862	3.742	Reliable
MOL001863	2.449	Reliable
MOL001864	5	Reliable
MOL001866	5.385	Reliable
MOL001867	5.292	Reliable
MOL001868	7.416	Reliable
MOL001871	4.243	Reliable
MOL001872	4.472	Reliable
MOL001873	2	Reliable
MOL001874	3.873	Reliable
MOL001876	6.164	Reliable
MOL001878	7.937	Reliable
MOL001879	4.472	Reliable
MOL001880	2	Reliable
MOL001881	7.937	Reliable
MOL001882	3	Reliable
MOL001884	8.944	Reliable
MOL001886	3.162	Reliable
MOL001887	3.162	Reliable
MOL001888	1	Reliable
MOL001889	4.69	Reliable
MOL001890	3.606	Reliable
MOL001891	5.916	Reliable
MOL001892	4.243	Reliable
MOL001893	2.646	Reliable
MOL001894	2.449	Reliable
MOL001895	3.606	Reliable
MOL001896	3.873	Reliable
MOL001897	1.414	Reliable
MOL001898	3.317	Reliable
MOL001899	0	Reliable
MOL001900	3.317	Reliable
MOL001904	4.69	Reliable
MOL001905	5.385	Reliable
MOL001906	3.873	Reliable
MOL001907	3.464	Reliable
MOL001913	3.742	Reliable
MOL001917	5	Reliable
MOL001919	6.856	Reliable
MOL001923	6.557	Reliable
MOL001931	3.464	Reliable
MOL001934	5	Reliable
MOL001935	5.657	Reliable
MOL001936	2.828	Reliable
MOL001937	3.317	Reliable
MOL001938	4	Reliable
MOL001939	8.485	Reliable
MOL001940	5.745	Reliable
MOL001941	8.602	Reliable
MOL001942	8.485	Reliable
MOL001944	9	Reliable
MOL001945	7.55	Reliable
MOL001946	10.44	Reliable
MOL001947	5.831	Reliable
MOL001948	5.831	Reliable
MOL001949	5.477	Reliable
MOL001950	5.916	Reliable
MOL001951	8.944	Reliable
MOL001952	6	Reliable
MOL001953	7.483	Reliable
MOL001954	6.856	Reliable
MOL001955	7.746	Reliable
MOL001956	9.11	Reliable
MOL001957	3.317	Reliable
MOL001964	6.245	Reliable
MOL001965	6.856	Reliable
MOL001967	6.782	Reliable
MOL001972	3.606	Reliable
MOL001973	4.899	Reliable
MOL001974	6.481	Reliable
MOL001976	1.732	Reliable
MOL001978	8.832	Reliable
MOL001979	3.873	Reliable
MOL001980	6.481	Reliable
MOL001982	4.359	Reliable
MOL001985	7.211	Reliable
MOL001988	7.211	Reliable
MOL001990	6.856	Reliable
MOL001993	0	Reliable
MOL001994	6.403	Reliable
MOL001995	4.69	Reliable
MOL001996	3.162	Reliable
MOL001997	7.55	Reliable
MOL001999	7.211	Reliable
MOL002000	7.416	Reliable
MOL002001	4.243	Reliable
MOL002002	3.742	Reliable
MOL002004	1.414	Reliable
MOL002005	4.796	Reliable
MOL002007	8.888	Reliable
MOL002008	0	Reliable
MOL002011	2.646	Reliable
MOL002012	3.873	Reliable
MOL002013	0	Reliable
MOL002014	4	Reliable
MOL002015	4.359	Reliable
MOL002016	4	Reliable
MOL002017	4.123	Reliable
MOL002019	5.745	Reliable
MOL002020	5.657	Reliable
MOL002021	4	Reliable
MOL002022	4.123	Reliable
MOL002023	1.414	Reliable
MOL002024	4.123	Reliable
MOL002025	2.828	Reliable
MOL002027	2.449	Reliable
MOL002028	4.243	Reliable
MOL002029	4.123	Reliable
MOL002030	3.606	Reliable
MOL002031	2.646	Reliable
MOL002032	5.385	Reliable
MOL002033	4.123	Reliable
MOL002034	6.633	Reliable
MOL002035	8.062	Reliable
MOL002037	6.245	Reliable
MOL002038	4	Reliable
MOL002039	4.243	Reliable
MOL002040	1.414	Reliable
MOL002042	3.742	Reliable
MOL002046	1	Reliable
MOL002049	4.583	Reliable
MOL002050	4.69	Reliable
MOL002051	8.832	Reliable
MOL002052	3.464	Reliable
MOL002055	4.583	Reliable
MOL002056	8.367	Reliable
MOL002057	6.325	Reliable
MOL002058	6.782	Reliable
MOL002059	3.606	Reliable
MOL002060	3.742	Reliable
MOL002061	4.243	Reliable
MOL002062	5.099	Reliable
MOL002064	4.359	Reliable
MOL002065	4.359	Reliable
MOL002072	4.243	Reliable
MOL002074	4.472	Reliable
MOL002075	4.359	Reliable
MOL002076	4.243	Reliable
MOL002077	4.243	Reliable
MOL002079	7.483	Reliable
MOL002082	4.243	Reliable
MOL002083	4.796	Reliable
MOL002086	2	Reliable
MOL002087	4.472	Reliable
MOL002091	3.606	Reliable
MOL002092	3.317	Reliable
MOL002095	4.69	Reliable
MOL002097	2.828	Reliable
MOL002098	7.681	Reliable
MOL002099	7.348	Reliable
MOL002100	7.483	Reliable
MOL002101	5.831	Reliable
MOL002106	4.243	Reliable
MOL002107	4.69	Reliable
MOL002108	4.243	Reliable
MOL002110	4.123	Reliable
MOL002111	7.28	Reliable
MOL002114	4.359	Reliable
MOL002115	3.873	Reliable
MOL002116	3.742	Reliable
MOL002117	4.123	Reliable
MOL002118	3.742	Reliable
MOL002119	4.243	Reliable
MOL002121	4	Reliable
MOL002122	7.28	Reliable
MOL002123	8.426	Reliable
MOL002124	6.403	Reliable
MOL002125	3.873	Reliable
MOL002126	1.732	Reliable
MOL002127	5.292	Reliable
MOL002128	4.359	Reliable
MOL002129	3.606	Reliable
MOL002130	2.646	Reliable
MOL002131	2.449	Reliable
MOL002132	4.123	Reliable
MOL002133	4	Reliable
MOL002134	4.583	Reliable
MOL002136	5.745	Reliable
MOL002137	2.449	Reliable
MOL002138	4.472	Reliable
MOL002139	5.477	Reliable
MOL002140	8.426	Reliable
MOL002141	4.472	Reliable
MOL002150	6.856	Reliable
MOL002152	5.568	Reliable
MOL002153	3.317	Reliable
MOL002154	3.317	Reliable
MOL002156	1.732	Reliable
MOL002160	3.464	Reliable
MOL002162	6.928	Reliable
MOL002163	4.583	Reliable
MOL002164	4	Reliable
MOL002165	6.403	Reliable
MOL002166	2.646	Reliable
MOL002167	6.708	Reliable
MOL002168	2.646	Reliable
MOL002170	3.742	Reliable
MOL002171	6.928	Reliable
MOL002172	4	Reliable
MOL002173	5.385	Reliable
MOL002175	3	Reliable
MOL002176	6.782	Reliable
MOL002177	3.873	Reliable
MOL002179	6.557	Reliable
MOL002180	1	Reliable
MOL002182	3.317	Reliable
MOL002183	7.211	Reliable
MOL002184	4.472	Reliable
MOL002185	2.828	Reliable
MOL002186	3	Reliable
MOL002187	3.606	Reliable
MOL002188	4.359	Reliable
MOL002189	6.164	Reliable
MOL002193	3.873	Reliable
MOL002196	4.899	Reliable
MOL002197	4.243	Reliable
MOL002198	2.449	Reliable
MOL002201	8.832	Reliable
MOL002202	5	Reliable
MOL002203	4.243	Reliable
MOL002204	3.873	Reliable
MOL002205	2.449	Reliable
MOL002206	4.583	Reliable
MOL002207	5.745	Reliable
MOL002208	7.483	Reliable
MOL002209	8.062	Reliable
MOL002210	7.81	Reliable
MOL002211	4	Reliable
MOL002212	5.568	Reliable
MOL002213	4.359	Reliable
MOL002214	6.403	Reliable
MOL002216	5.099	Reliable
MOL002218	9.849	Reliable
MOL002220	4.472	Reliable
MOL002221	6.083	Reliable
MOL002223	3.317	Reliable
MOL002225	3.464	Reliable
MOL002229	2.449	Reliable
MOL002230	7.416	Reliable
MOL002231	7.416	Reliable
MOL002232	7.348	Reliable
MOL002233	6.164	Reliable
MOL002234	6.856	Reliable
MOL002235	3.742	Reliable
MOL002236	8.062	Reliable
MOL002237	8.246	Reliable
MOL002239	7.874	Reliable
MOL002240	7.348	Reliable
MOL002241	7.746	Reliable
MOL002242	2.236	Reliable
MOL002244	8.185	Reliable
MOL002245	9.11	Reliable
MOL002247	7.071	Reliable
MOL002248	8.367	Reliable
MOL002249	5.477	Reliable
MOL002250	7.416	Reliable
MOL002253	4.899	Reliable
MOL002254	5	Reliable
MOL002256	1	Reliable
MOL002257	7.874	Reliable
MOL002259	8.246	Reliable
MOL002261	4.472	Reliable
MOL002262	5.385	Reliable
MOL002268	5	Reliable
MOL002269	8.944	Reliable
MOL002274	6	Reliable
MOL002279	5.657	Reliable
MOL002281	7.616	Reliable
MOL002283	8.888	Reliable
MOL002284	4.69	Reliable
MOL002285	4.123	Reliable
MOL002287	3.606	Reliable
MOL002288	7.937	Reliable
MOL002289	4.69	Reliable
MOL002290	9.22	Reliable
MOL002292	9.22	Reliable
MOL002295	2.646	Reliable
MOL002299	3.162	Reliable
MOL002300	10.44	Reliable
MOL002301	1.414	Reliable
MOL002305	6.557	Reliable
MOL002306	4	Reliable
MOL002309	10.344	Reliable
MOL002311	9.165	Reliable
MOL002312	9.165	Reliable
MOL002317	5.292	Reliable
MOL002318	12.45	Reliable
MOL002319	8.718	Reliable
MOL002321	4	Reliable
MOL002322	8.544	Reliable
MOL002323	6.083	Reliable
MOL002324	13.229	Unreliable
MOL002325	10.909	Reliable
MOL002326	4.123	Reliable
MOL002328	7.071	Reliable
MOL002331	9.11	Reliable
MOL002333	5.831	Reliable
MOL002334	4.243	Reliable
MOL002335	3.873	Reliable
MOL002338	3.317	Reliable
MOL002339	4.583	Reliable
MOL002341	0	Reliable
MOL002344	6.557	Reliable
MOL002346	8.367	Reliable
MOL002347	5.385	Reliable
MOL002349	4.472	Reliable
MOL002351	3.873	Reliable
MOL002356	8.832	Reliable
MOL002359	8.124	Reliable
MOL002360	8.185	Reliable
MOL002361	4.243	Reliable
MOL002362	4.123	Reliable
MOL002363	5.292	Reliable
MOL002364	1	Reliable
MOL002365	4.796	Reliable
MOL002366	7.937	Reliable
MOL002367	8.66	Reliable
MOL002368	9.22	Reliable
MOL002369	6	Reliable
MOL002371	3.742	Reliable
MOL002372	3.464	Reliable
MOL002373	6.633	Reliable
MOL002374	1	Reliable
MOL002375	1	Reliable
MOL002376	2.449	Reliable
MOL002378	2.449	Reliable
MOL002379	1.732	Reliable
MOL002380	4.472	Reliable
MOL002381	8.124	Reliable
MOL002382	3.873	Reliable
MOL002395	5.568	Reliable
MOL002398	6.633	Reliable
MOL002399	4.359	Reliable
MOL002405	4.243	Reliable
MOL002413	3	Reliable
MOL002419	5.477	Reliable
MOL002425	3.873	Reliable
MOL002427	3.742	Reliable
MOL002428	3.742	Reliable
MOL002429	7.28	Reliable
MOL002430	5.657	Reliable
MOL002433	7.681	Reliable
MOL002440	6.083	Reliable
MOL002443	5.916	Reliable
MOL002444	6.928	Reliable
MOL002451	4.243	Reliable
MOL002452	4.123	Reliable
MOL002453	3.742	Reliable
MOL002455	4.796	Reliable
MOL002456	5.099	Reliable
MOL002457	1.732	Reliable
MOL002458	1.414	Reliable
MOL002459	5	Reliable
MOL002461	6.782	Reliable
MOL002463	6.782	Reliable
MOL002464	5.196	Reliable
MOL002465	6.481	Reliable
MOL002467	5	Reliable
MOL002468	5.099	Reliable
MOL002470	6.245	Reliable
MOL002471	4	Reliable
MOL002472	5.292	Reliable
MOL002473	4.583	Reliable
MOL002474	4.123	Reliable
MOL002475	4.583	Reliable
MOL002476	6.856	Reliable
MOL002477	3.606	Reliable
MOL002478	0	Reliable
MOL002479	1.732	Reliable
MOL002480	3.162	Reliable
MOL002481	2.828	Reliable
MOL002482	2.646	Reliable
MOL002483	4.123	Reliable
MOL002484	2.236	Reliable
MOL002486	5	Reliable
MOL002487	5.099	Reliable
MOL002489	4.583	Reliable
MOL002495	5.831	Reliable
MOL002496	3.742	Reliable
MOL002497	5	Reliable
MOL002498	2.646	Reliable
MOL002499	4.123	Reliable
MOL002501	6.481	Reliable
MOL002504	2	Reliable
MOL002506	5.916	Reliable
MOL002507	6.245	Reliable
MOL002508	5.916	Reliable
MOL002509	7.28	Reliable
MOL002510	7.616	Reliable
MOL002511	7.071	Reliable
MOL002512	5.099	Reliable
MOL002513	5.477	Reliable
MOL002514	4.583	Reliable
MOL002515	3.162	Reliable
MOL002516	4.243	Reliable
MOL002519	0	Reliable
MOL002520	4.123	Reliable
MOL002522	2.828	Reliable
MOL002524	3.873	Reliable
MOL002525	1	Reliable
MOL002526	3.742	Reliable
MOL002527	7.211	Reliable
MOL002528	6.708	Reliable
MOL002529	5.477	Reliable
MOL002530	2.828	Reliable
MOL002531	5.292	Reliable
MOL002533	6.481	Reliable
MOL002535	4.243	Reliable
MOL002536	5.385	Reliable
MOL002537	3.742	Reliable
MOL002538	4.123	Reliable
MOL002539	3.162	Reliable
MOL002541	4.472	Reliable
MOL002542	2	Reliable
MOL002543	5.831	Reliable
MOL002544	5.099	Reliable
MOL002545	5.745	Reliable
MOL002546	3.317	Reliable
MOL002547	4	Reliable
MOL002548	2.236	Reliable
MOL002549	6.083	Reliable
MOL002550	5.099	Reliable
MOL002552	8	Reliable
MOL002553	5	Reliable
MOL002554	5.568	Reliable
MOL002557	3.742	Reliable
MOL002558	6.245	Reliable
MOL002560	4.583	Reliable
MOL002561	5.385	Reliable
MOL002562	6.403	Reliable
MOL002563	3.162	Reliable
MOL002564	6.164	Reliable
MOL002565	7.55	Reliable
MOL002566	3.742	Reliable
MOL002567	4	Reliable
MOL002568	6	Reliable
MOL002569	3.873	Reliable
MOL002570	3.464	Reliable
MOL002571	3.317	Reliable
MOL002572	2.236	Reliable
MOL002574	4.123	Reliable
MOL002576	3.742	Reliable
MOL002577	3.464	Reliable
MOL002579	7.416	Reliable
MOL002581	6.245	Reliable
MOL002586	1.732	Reliable
MOL002587	7.141	Reliable
MOL002588	3.873	Reliable
MOL002592	5.196	Reliable
MOL002596	3.873	Reliable
MOL002597	3.873	Reliable
MOL002606	3.742	Reliable
MOL002608	3.873	Reliable
MOL002609	10.954	Reliable
MOL002610	9.165	Reliable
MOL002611	6	Reliable
MOL002612	9.11	Reliable
MOL002615	4	Reliable
MOL002617	1.414	Reliable
MOL002618	7.616	Reliable
MOL002620	9.327	Reliable
MOL002621	9.592	Reliable
MOL002623	9	Reliable
MOL002624	4.359	Reliable
MOL002626	1.414	Reliable
MOL002627	4	Reliable
MOL002628	8.246	Reliable
MOL002629	4	Reliable
MOL002633	7.55	Reliable
MOL002642	6.245	Reliable
MOL002643	3.873	Reliable
MOL002644	9.22	Reliable
MOL002645	2.828	Reliable
MOL002647	5.477	Reliable
MOL002648	4.583	Reliable
MOL002649	8.832	Reliable
MOL002650	5.657	Reliable
MOL002651	11.533	Reliable
MOL002653	7.416	Reliable
MOL002654	10.1	Reliable
MOL002655	6.557	Reliable
MOL002660	4.899	Reliable
MOL002663	8.062	Reliable
MOL002664	7.746	Reliable
MOL002674	5.099	Reliable
MOL002675	4.123	Reliable
MOL002676	4.123	Reliable
MOL002677	4.899	Reliable
MOL002678	3.464	Reliable
MOL002679	3.606	Reliable
MOL002680	7.211	Reliable
MOL002681	4.583	Reliable
MOL002682	3.162	Reliable
MOL002683	4.123	Reliable
MOL002684	7.616	Reliable
MOL002685	4.583	Reliable
MOL002686	1.732	Reliable
MOL002687	8.367	Reliable
MOL002689	5.292	Reliable
MOL002691	2.236	Reliable
MOL002692	9.11	Reliable
MOL002693	9.381	Reliable
MOL002694	5.745	Reliable
MOL002699	3.464	Reliable
MOL002701	7.55	Reliable
MOL002702	0	Reliable
MOL002703	3.464	Reliable
MOL002704	4.899	Reliable
MOL002706	4.472	Reliable
MOL002710	6.856	Reliable
MOL002711	3.162	Reliable
MOL002712	2.646	Reliable
MOL002714	4.472	Reliable
MOL002719	2.646	Reliable
MOL002721	1	Reliable
MOL002722	5.745	Reliable
MOL002727	4.243	Reliable
MOL002728	9.22	Reliable
MOL002730	8.602	Reliable
MOL002731	7.55	Reliable
MOL002732	5.477	Reliable
MOL002737	4.123	Reliable
MOL002738	4.583	Reliable
MOL002742	5.568	Reliable
MOL002743	1.414	Reliable
MOL002744	2.236	Reliable
MOL002745	1.732	Reliable
MOL002746	7.348	Reliable
MOL002747	1.414	Reliable
MOL002748	0	Reliable
MOL002750	5.292	Reliable
MOL002753	9.165	Reliable
MOL002756	8.485	Reliable
MOL002757	7.874	Reliable
MOL002758	6.325	Reliable
MOL002759	6.708	Reliable
MOL002761	9.434	Reliable
MOL002764	6.557	Reliable
MOL002765	6.557	Reliable
MOL002767	4.69	Reliable
MOL002769	3.317	Reliable
MOL002770	7.416	Reliable
MOL002771	6.928	Reliable
MOL002772	6.403	Reliable
MOL002773	4.69	Reliable
MOL002774	6.782	Reliable
MOL002775	6.856	Reliable
MOL002776	9.798	Reliable
MOL002777	5.099	Reliable
MOL002778	3.162	Reliable
MOL002782	4.123	Reliable
MOL002783	7.616	Reliable
MOL002784	0	Reliable
MOL002785	5.745	Reliable
MOL002786	5.196	Reliable
MOL002798	8.485	Reliable
MOL002801	8	Reliable
MOL002803	7.071	Reliable
MOL002804	6.782	Reliable
MOL002805	6	Reliable
MOL002816	9.274	Reliable
MOL002817	7.681	Reliable
MOL002818	3.606	Reliable
MOL002819	8.426	Reliable
MOL002823	3	Reliable
MOL002829	4	Reliable
MOL002830	3.464	Reliable
MOL002831	4.359	Reliable
MOL002832	2.828	Reliable
MOL002833	3.162	Reliable
MOL002834	3.873	Reliable
MOL002835	4.472	Reliable
MOL002836	4.796	Reliable
MOL002838	0	Reliable
MOL002839	3.464	Reliable
MOL002840	4.123	Reliable
MOL002841	1.414	Reliable
MOL002842	4.123	Reliable
MOL002843	6.083	Reliable
MOL002844	3.162	Reliable
MOL002845	5.568	Reliable
MOL002846	7.483	Reliable
MOL002848	7.874	Reliable
MOL002849	5.916	Reliable
MOL002850	3.464	Reliable
MOL002854	2.828	Reliable
MOL002855	7.681	Reliable
MOL002856	4.243	Reliable
MOL002857	8.246	Reliable
MOL002858	4.899	Reliable
MOL002859	3.317	Reliable
MOL002860	3	Reliable
MOL002861	6.782	Reliable
MOL002863	7.874	Reliable
MOL002864	8.062	Reliable
MOL002865	8	Reliable
MOL002866	8.246	Reliable
MOL002868	3.464	Reliable
MOL002869	4.472	Reliable
MOL002870	1	Reliable
MOL002871	1.414	Reliable
MOL002872	3.464	Reliable
MOL002873	2.449	Reliable
MOL002874	2.449	Reliable
MOL002875	4.243	Reliable
MOL002876	4.243	Reliable
MOL002877	2.236	Reliable
MOL002878	0	Reliable
MOL002879	5.385	Reliable
MOL002881	4.359	Reliable
MOL002882	4.796	Reliable
MOL002883	4.69	Reliable
MOL002884	4.899	Reliable
MOL002885	1.414	Reliable
MOL002886	4.472	Reliable
MOL002887	3	Reliable
MOL002888	5.292	Reliable
MOL002889	1.732	Reliable
MOL002891	5.831	Reliable
MOL002895	7.81	Reliable
MOL002896	7.616	Reliable
MOL002900	7.616	Reliable
MOL002902	5.099	Reliable
MOL002905	10.583	Reliable
MOL002908	5.196	Reliable
MOL002909	5.568	Reliable
MOL002913	2.828	Reliable
MOL002914	1.414	Reliable
MOL002915	5.477	Reliable
MOL002916	3.873	Reliable
MOL002917	5.745	Reliable
MOL002918	5.477	Reliable
MOL002919	4.472	Reliable
MOL002921	7.348	Reliable
MOL002922	4.796	Reliable
MOL002925	4.583	Reliable
MOL002927	6.245	Reliable
MOL002928	5.292	Reliable
MOL002930	3.317	Reliable
MOL002931	9.644	Reliable
MOL002932	5.745	Reliable
MOL002933	5.196	Reliable
MOL002936	5.385	Reliable
MOL002937	3.162	Reliable
MOL002938	7	Reliable
MOL002939	7.141	Reliable
MOL002940	6.481	Reliable
MOL002941	7.211	Reliable
MOL002942	2.646	Reliable
MOL002943	2.236	Reliable
MOL002944	5.099	Reliable
MOL002949	5.477	Reliable
MOL002951	4.583	Reliable
MOL002952	4.359	Reliable
MOL002953	6.708	Reliable
MOL002954	4.472	Reliable
MOL002955	6.325	Reliable
MOL002956	3.873	Reliable
MOL002957	7.681	Reliable
MOL002958	7.55	Reliable
MOL002959	8	Reliable
MOL002960	5.831	Reliable
MOL002961	7	Reliable
MOL002962	6.928	Reliable
MOL002964	7.348	Reliable
MOL002965	1.732	Reliable
MOL002966	7.746	Reliable
MOL002970	4	Reliable
MOL002971	4.899	Reliable
MOL002972	3.873	Reliable
MOL002973	10.44	Reliable
MOL002974	5.916	Reliable
MOL002975	1.732	Reliable
MOL002977	4.359	Reliable
MOL002978	4.359	Reliable
MOL002979	9.11	Reliable
MOL002981	7.348	Reliable
MOL002982	5.292	Reliable
MOL002983	3.742	Reliable
MOL002984	5.831	Reliable
MOL002986	6	Reliable
MOL002987	7.874	Reliable
MOL002989	7.141	Reliable
MOL002990	7.416	Reliable
MOL002991	7.211	Reliable
MOL002992	5.477	Reliable
MOL002994	3.873	Reliable
MOL002995	5.292	Reliable
MOL002997	8.062	Reliable
MOL002998	2.646	Reliable
MOL002999	7	Reliable
MOL003000	7.55	Reliable
MOL003001	6.782	Reliable
MOL003002	6.708	Reliable
MOL003003	8	Reliable
MOL003004	4.243	Reliable
MOL003007	2.646	Reliable
MOL003009	5.385	Reliable
MOL003011	9.055	Reliable
MOL003015	9	Reliable
MOL003017	4.583	Reliable
MOL003018	9.165	Reliable
MOL003022	9.165	Reliable
MOL003026	8.775	Reliable
MOL003027	4	Reliable
MOL003030	0	Reliable
MOL003031	3.162	Reliable
MOL003032	3.606	Reliable
MOL003033	3.464	Reliable
MOL003036	4.243	Reliable
MOL003040	1.732	Reliable
MOL003043	4.243	Reliable
MOL003044	4.583	Reliable
MOL003047	1.414	Reliable
MOL003048	7.746	Reliable
MOL003049	6.557	Reliable
MOL003050	0	Reliable
MOL003051	8.66	Reliable
MOL003052	6.633	Reliable
MOL003053	2.449	Reliable
MOL003056	2.646	Reliable
MOL003057	4.796	Reliable
MOL003058	4.69	Reliable
MOL003060	4	Reliable
MOL003061	1.414	Reliable
MOL003062	5.477	Reliable
MOL003063	3.464	Reliable
MOL003064	2.236	Reliable
MOL003069	2.828	Reliable
MOL003074	7.141	Reliable
MOL003078	3.873	Reliable
MOL003080	2.449	Reliable
MOL003081	3.606	Reliable
MOL003082	4.796	Reliable
MOL003083	5.568	Reliable
MOL003088	5.099	Reliable
MOL003089	3.742	Reliable
MOL003090	3.464	Reliable
MOL003091	3.742	Reliable
MOL003092	4.796	Reliable
MOL003094	3.464	Reliable
MOL003095	5.196	Reliable
MOL003096	5.099	Reliable
MOL003097	5.196	Reliable
MOL003098	5.568	Reliable
MOL003099	8.544	Reliable
MOL003103	4.69	Reliable
MOL003104	3.464	Reliable
MOL003112	3.464	Reliable
MOL003119	9.055	Reliable
MOL003123	3.317	Reliable
MOL003126	3.873	Reliable
MOL003127	4.243	Reliable
MOL003134	3.873	Reliable
MOL003137	9	Reliable
MOL003138	7.141	Reliable
MOL003143	5.477	Reliable
MOL003145	6.481	Reliable
MOL003146	6.708	Reliable
MOL003147	6.557	Reliable
MOL003148	6.481	Reliable
MOL003150	6.708	Reliable
MOL003152	7.071	Reliable
MOL003158	10.198	Reliable
MOL003159	10.198	Reliable
MOL003163	8.124	Reliable
MOL003166	8.944	Reliable
MOL003170	6.481	Reliable
MOL003171	3.873	Reliable
MOL003172	10.392	Reliable
MOL003173	7.55	Reliable
MOL003175	9.327	Reliable
MOL003177	5.745	Reliable
MOL003178	4.583	Reliable
MOL003179	4.583	Reliable
MOL003180	4.123	Reliable
MOL003181	8.307	Reliable
MOL003184	8.888	Reliable
MOL003185	6.245	Reliable
MOL003186	6.856	Reliable
MOL003196	8.367	Reliable
MOL003199	8.426	Reliable
MOL003200	7.348	Reliable
MOL003201	12.845	Reliable
MOL003202	8.426	Reliable
MOL003203	6.856	Reliable
MOL003204	4.472	Reliable
MOL003212	8.307	Reliable
MOL003216	5.657	Reliable
MOL003218	6.083	Reliable
MOL003220	6.481	Reliable
MOL003223	6.557	Reliable
MOL003227	9.899	Reliable
MOL003228	6.557	Reliable
MOL003237	6.245	Reliable
MOL003269	4.899	Reliable
MOL003280	8.944	Reliable
MOL003283	5.477	Reliable
MOL003285	8.062	Reliable
MOL003287	7.28	Reliable
MOL003288	7.348	Reliable
MOL003290	5.745	Reliable
MOL003294	2.828	Reliable
MOL003296	8.66	Reliable
MOL003297	7.348	Reliable
MOL003304	2.449	Reliable
MOL003306	6.481	Reliable
MOL003319	4.243	Reliable
MOL003320	6.928	Reliable
MOL003323	2	Reliable
MOL003326	6	Reliable
MOL003329	7.348	Reliable
MOL003331	9	Reliable
MOL003333	9	Reliable
MOL003335	4.796	Reliable
MOL003339	8.426	Reliable
MOL003341	7.141	Reliable
MOL003342	1.732	Reliable
MOL003343	4.123	Reliable
MOL003345	8.888	Reliable
MOL003347	6.557	Reliable
MOL003353	3.464	Reliable
MOL003354	6	Reliable
MOL003355	6.928	Reliable
MOL003357	7	Reliable
MOL003358	6.245	Reliable
MOL003359	2.828	Reliable
MOL003360	8.775	Reliable
MOL003361	4.796	Reliable
MOL003368	0	Reliable
MOL003370	7.55	Reliable
MOL003371	5.657	Reliable
MOL003374	6.164	Reliable
MOL003375	8.944	Reliable
MOL003377	10.77	Reliable
MOL003378	7.616	Reliable
MOL003384	4.472	Reliable
MOL003385	6.325	Reliable
MOL003386	4.472	Reliable
MOL003387	8.832	Reliable
MOL003389	7.874	Reliable
MOL003391	9.055	Reliable
MOL003392	8.246	Reliable
MOL003393	4.243	Reliable
MOL003394	6.403	Reliable
MOL003395	4.243	Reliable
MOL003396	4.472	Reliable
MOL003397	4.243	Reliable
MOL003398	7.81	Reliable
MOL003399	4.472	Reliable
MOL003403	5.916	Reliable
MOL003404	8.124	Reliable
MOL003407	5.831	Reliable
MOL003415	4.69	Reliable
MOL003416	2.449	Reliable
MOL003417	6.633	Reliable
MOL003422	13.266	Unreliable
MOL003427	6.083	Reliable
MOL003429	11.18	Reliable
MOL003435	11.225	Reliable
MOL003438	11.533	Reliable
MOL003443	4.123	Reliable
MOL003445	3.742	Reliable
MOL003446	3.873	Reliable
MOL003447	3.742	Reliable
MOL003448	3.742	Reliable
MOL003449	2.449	Reliable
MOL003450	4.123	Reliable
MOL003451	0	Reliable
MOL003453	2.646	Reliable
MOL003457	2.449	Reliable
MOL003460	3.162	Reliable
MOL003461	1.414	Reliable
MOL003463	4.359	Reliable
MOL003466	5	Reliable
MOL003468	1	Reliable
MOL003469	5.292	Reliable
MOL003470	5	Reliable
MOL003473	3.606	Reliable
MOL003474	4	Reliable
MOL003476	4.359	Reliable
MOL003481	4.69	Reliable
MOL003482	4.796	Reliable
MOL003483	3.162	Reliable
MOL003484	0	Reliable
MOL003485	5.385	Reliable
MOL003486	11.576	Reliable
MOL003487	3.742	Reliable
MOL003488	3.742	Reliable
MOL003489	3.464	Reliable
MOL003490	4.359	Reliable
MOL003491	4.243	Reliable
MOL003492	3.606	Reliable
MOL003493	0	Reliable
MOL003497	7.141	Reliable
MOL003498	3.606	Reliable
MOL003499	1	Reliable
MOL003500	4	Reliable
MOL003501	2.646	Reliable
MOL003502	7	Reliable
MOL003503	3.606	Reliable
MOL003504	3.873	Reliable
MOL003505	4.359	Reliable
MOL003506	3.606	Reliable
MOL003507	0	Reliable
MOL003508	0	Reliable
MOL003509	0	Reliable
MOL003511	4.472	Reliable
MOL003515	4.472	Reliable
MOL003516	1.414	Reliable
MOL003517	10.724	Reliable
MOL003518	6.708	Reliable
MOL003519	3.742	Reliable
MOL003520	5.657	Reliable
MOL003521	5.385	Reliable
MOL003523	3.464	Reliable
MOL003524	4.359	Reliable
MOL003525	5	Reliable
MOL003526	4.583	Reliable
MOL003527	2.449	Reliable
MOL003528	5.292	Reliable
MOL003529	4.69	Reliable
MOL003530	4.243	Reliable
MOL003531	4.243	Reliable
MOL003532	4.472	Reliable
MOL003534	3.873	Reliable
[truncated: 4,529 more rows]

## Sheet: Table S5
Qurey_Compound_ID	Classifier	Dataset
MOL000006	Flavonoids	Predicted anti-SARS-CoV-2 compound
MOL000007	Flavonoids	Predicted anti-SARS-CoV-2 compound
MOL000008	Flavonoids	Predicted anti-SARS-CoV-2 compound
MOL000009	Flavonoids	Predicted anti-SARS-CoV-2 compound
MOL000010	Flavonoids	Predicted anti-SARS-CoV-2 compound
MOL000011	Coumarinolignans	Predicted anti-SARS-CoV-2 compound
MOL000059	Pyrimidine nucleosides	Predicted anti-SARS-CoV-2 compound
MOL000061	Carboxylic acids and derivatives	Predicted anti-SARS-CoV-2 compound
MOL000098	Flavonoids	Predicted anti-SARS-CoV-2 compound
MOL000173	Flavonoids	Predicted anti-SARS-CoV-2 compound
MOL000195	Benzopyrans	Predicted anti-SARS-CoV-2 compound
MOL000215	Tropane alkaloids	Predicted anti-SARS-CoV-2 compound
MOL000239	Flavonoids	Predicted anti-SARS-CoV-2 compound
MOL000251	Flavonoids	Predicted anti-SARS-CoV-2 compound
MOL000284	Pyrimidine nucleosides	Predicted anti-SARS-CoV-2 compound
MOL000323	Benzodioxoles	Predicted anti-SARS-CoV-2 compound
MOL000351	Flavonoids	Predicted anti-SARS-CoV-2 compound
MOL000354	Flavonoids	Predicted anti-SARS-CoV-2 compound
MOL000373	Benzopyrans	Predicted anti-SARS-CoV-2 compound
MOL000376	Isoflavonoids	Predicted anti-SARS-CoV-2 compound
MOL000377	Isoflavonoids	Predicted anti-SARS-CoV-2 compound
MOL000390	Isoflavonoids	Predicted anti-SARS-CoV-2 compound
MOL000391	Isoflavonoids	Predicted anti-SARS-CoV-2 compound
MOL000392	Isoflavonoids	Predicted anti-SARS-CoV-2 compound
MOL000400	Pteridines and derivatives	Predicted anti-SARS-CoV-2 compound
MOL000415	Flavonoids	Predicted anti-SARS-CoV-2 compound
MOL000417	Isoflavonoids	Predicted anti-SARS-CoV-2 compound
MOL000418	Isoflavonoids	Predicted anti-SARS-CoV-2 compound
MOL000422	Flavonoids	Predicted anti-SARS-CoV-2 compound
MOL000423	Flavonoids	Predicted anti-SARS-CoV-2 compound
MOL000433	Carboxylic acids and derivatives	Predicted anti-SARS-CoV-2 compound
MOL000437	Flavonoids	Predicted anti-SARS-CoV-2 compound
MOL000442	Isoflavonoids	Predicted anti-SARS-CoV-2 compound
MOL000445	Isoflavonoids	Predicted anti-SARS-CoV-2 compound
MOL000447	Carboxylic acids and derivatives	Predicted anti-SARS-CoV-2 compound
MOL000453	Erythrina alkaloids	Predicted anti-SARS-CoV-2 compound
MOL000455	Erythrina alkaloids	Predicted anti-SARS-CoV-2 compound
MOL000466	Flavonoids	Predicted anti-SARS-CoV-2 compound
MOL000467	Isoflavonoids	Predicted anti-SARS-CoV-2 compound
MOL000468	Isoflavonoids	Predicted anti-SARS-CoV-2 compound
MOL000470	Flavonoids	Predicted anti-SARS-CoV-2 compound
MOL000480	Isoflavonoids	Predicted anti-SARS-CoV-2 compound
MOL000481	Isoflavonoids	Predicted anti-SARS-CoV-2 compound
MOL000486	Isoflavonoids	Predicted anti-SARS-CoV-2 compound
MOL000491	Coumarins and derivatives	Predicted anti-SARS-CoV-2 compound
MOL000498	Flavonoids	Predicted anti-SARS-CoV-2 compound
MOL000502	Isoflavonoids	Predicted anti-SARS-CoV-2 compound
MOL000507	Isoflavonoids	Predicted anti-SARS-CoV-2 compound
MOL000510	Isoflavonoids	Predicted anti-SARS-CoV-2 compound
MOL000522	Lignan glycosides	Predicted anti-SARS-CoV-2 compound
MOL000525	Flavonoids	Predicted anti-SARS-CoV-2 compound
MOL000527	Flavonoids	Predicted anti-SARS-CoV-2 compound
MOL000531	Flavonoids	Predicted anti-SARS-CoV-2 compound
MOL000533	Lignan glycosides	Predicted anti-SARS-CoV-2 compound
MOL000536	Lignan glycosides	Predicted anti-SARS-CoV-2 compound
MOL000552	Flavonoids	Predicted anti-SARS-CoV-2 compound
MOL000553	Indoles and derivatives	Predicted anti-SARS-CoV-2 compound
MOL000561	Flavonoids	Predicted anti-SARS-CoV-2 compound
MOL000593	Benzofurans	Predicted anti-SARS-CoV-2 compound
MOL000614	Coumarins and derivatives	Predicted anti-SARS-CoV-2 compound
MOL000621	Corynanthean-type alkaloids	Predicted anti-SARS-CoV-2 compound
MOL000646	Organooxygen compounds	Predicted anti-SARS-CoV-2 compound
MOL000650	Organooxygen compounds	Predicted anti-SARS-CoV-2 compound
MOL000655	Prenol lipids	Predicted anti-SARS-CoV-2 compound
MOL000664	Isoflavonoids	Predicted anti-SARS-CoV-2 compound
MOL000701	Flavonoids	Predicted anti-SARS-CoV-2 compound
MOL000702	Flavonoids	Predicted anti-SARS-CoV-2 compound
MOL000727	Flavonoids	Predicted anti-SARS-CoV-2 compound
MOL000728	2-arylbenzofuran flavonoids	Predicted anti-SARS-CoV-2 compound
MOL000737	Flavonoids	Predicted anti-SARS-CoV-2 compound
MOL000738	Flavonoids	Predicted anti-SARS-CoV-2 compound
MOL000764	Aporphines	Predicted anti-SARS-CoV-2 compound
MOL000768	Flavonoids	Predicted anti-SARS-CoV-2 compound
MOL000780	Phthalide isoquinolines	Predicted anti-SARS-CoV-2 compound
MOL000788	Tetrahydroisoquinolines	Predicted anti-SARS-CoV-2 compound
MOL000791	Phthalide isoquinolines	Predicted anti-SARS-CoV-2 compound
MOL000794	Aporphines	Predicted anti-SARS-CoV-2 compound
MOL000903	Cycloheptafurans	Predicted anti-SARS-CoV-2 compound
MOL000998	Flavonoids	Predicted anti-SARS-CoV-2 compound
MOL000999	Flavonoids	Predicted anti-SARS-CoV-2 compound
MOL001000	Flavonoids	Predicted anti-SARS-CoV-2 compound
MOL001126	Lignan lactones	Predicted anti-SARS-CoV-2 compound
MOL001130	Flavonoids	Predicted anti-SARS-CoV-2 compound
MOL001164	Prenol lipids	Predicted anti-SARS-CoV-2 compound
MOL001461	Benzophenanthridine alkaloids	Predicted anti-SARS-CoV-2 compound
MOL001465	Benzophenanthridine alkaloids	Predicted anti-SARS-CoV-2 compound
MOL001466	Benzophenanthridine alkaloids	Predicted anti-SARS-CoV-2 compound
MOL001467	Aporphines	Predicted anti-SARS-CoV-2 compound
MOL001516	Flavonoids	Predicted anti-SARS-CoV-2 compound
MOL001531	Aporphines	Predicted anti-SARS-CoV-2 compound
MOL001538	Carboxylic acids and derivatives	Predicted anti-SARS-CoV-2 compound
MOL001540	Flavonoids	Predicted anti-SARS-CoV-2 compound
MOL001541	Flavonoids	Predicted anti-SARS-CoV-2 compound
MOL001543	Flavonoids	Predicted anti-SARS-CoV-2 compound
MOL001552	Tropane alkaloids	Predicted anti-SARS-CoV-2 compound
MOL001630	Purine nucleosides	Predicted anti-SARS-CoV-2 compound
MOL001656	Prenol lipids	Predicted anti-SARS-CoV-2 compound
MOL001661	Prenol lipids	Predicted anti-SARS-CoV-2 compound
MOL001664	Prenol lipids	Predicted anti-SARS-CoV-2 compound
MOL001666	Prenol lipids	Predicted anti-SARS-CoV-2 compound
MOL001668	Prenol lipids	Predicted anti-SARS-CoV-2 compound
MOL001677	Carboxylic acids and derivatives	Predicted anti-SARS-CoV-2 compound
MOL001680	Prenol lipids	Predicted anti-SARS-CoV-2 compound
MOL001682	Organooxygen compounds	Predicted anti-SARS-CoV-2 compound
MOL001689	Flavonoids	Predicted anti-SARS-CoV-2 compound
MOL001695	Flavonoids	Predicted anti-SARS-CoV-2 compound
MOL001696	Flavonoids	Predicted anti-SARS-CoV-2 compound
MOL001698	Lignan glycosides	Predicted anti-SARS-CoV-2 compound
MOL001701	Imidazopyrimidines	Predicted anti-SARS-CoV-2 compound
MOL001710	Lignan lactones	Predicted anti-SARS-CoV-2 compound
MOL001712	Lignan lactones	Predicted anti-SARS-CoV-2 compound
MOL001713	Lignan lactones	Predicted anti-SARS-CoV-2 compound
MOL001714	Lignan lactones	Predicted anti-SARS-CoV-2 compound
MOL001716	Lignan lactones	Predicted anti-SARS-CoV-2 compound
MOL001722	Organooxygen compounds	Predicted anti-SARS-CoV-2 compound
MOL001733	Flavonoids	Predicted anti-SARS-CoV-2 compound
MOL001735	Flavonoids	Predicted anti-SARS-CoV-2 compound
MOL001743	Pyrimidine nucleosides	Predicted anti-SARS-CoV-2 compound
MOL001763	Diazanaphthalenes	Predicted anti-SARS-CoV-2 compound
MOL001787	Purine nucleosides	Predicted anti-SARS-CoV-2 compound
MOL001790	Flavonoids	Predicted anti-SARS-CoV-2 compound
MOL001803	Flavonoids	Predicted anti-SARS-CoV-2 compound
MOL001808	Diazanaphthalenes	Predicted anti-SARS-CoV-2 compound
MOL001810	Diazanaphthalenes	Predicted anti-SARS-CoV-2 compound
MOL001828	Diazanaphthalenes	Predicted anti-SARS-CoV-2 compound
MOL001835	Benzodiazepines	Predicted anti-SARS-CoV-2 compound
MOL001876	Flavonoids	Predicted anti-SARS-CoV-2 compound
MOL001884	Tropones	Predicted anti-SARS-CoV-2 compound
MOL001939	Coumarins and derivatives	Predicted anti-SARS-CoV-2 compound
MOL001946	Coumarins and derivatives	Predicted anti-SARS-CoV-2 compound
MOL002007	Flavonoids	Predicted anti-SARS-CoV-2 compound
MOL002008	Flavonoids	Predicted anti-SARS-CoV-2 compound
MOL002019	Flavonoids	Predicted anti-SARS-CoV-2 compound
MOL002020	Flavonoids	Predicted anti-SARS-CoV-2 compound
MOL002035	Flavonoids	Predicted anti-SARS-CoV-2 compound
MOL002037	Flavonoids	Predicted anti-SARS-CoV-2 compound
MOL002051	Flavonoids	Predicted anti-SARS-CoV-2 compound
MOL002072	Flavonoids	Predicted anti-SARS-CoV-2 compound
MOL002083	Flavonoids	Predicted anti-SARS-CoV-2 compound
MOL002218	Coumarins and derivatives	Predicted anti-SARS-CoV-2 compound
MOL002235	Flavonoids	Predicted anti-SARS-CoV-2 compound
MOL002241	Anthracenes	Predicted anti-SARS-CoV-2 compound
MOL002245	Anthracenes	Predicted anti-SARS-CoV-2 compound
MOL002269	Anthracenes	Predicted anti-SARS-CoV-2 compound
MOL002290	Anthracenes	Predicted anti-SARS-CoV-2 compound
MOL002292	Anthracenes	Predicted anti-SARS-CoV-2 compound
MOL002300	Prenol lipids	Predicted anti-SARS-CoV-2 compound
MOL002311	Isoflavonoids	Predicted anti-SARS-CoV-2 compound
MOL002312	Organooxygen compounds	Predicted anti-SARS-CoV-2 compound
MOL002319	Flavonoids	Predicted anti-SARS-CoV-2 compound
MOL002321	Carboxylic acids and derivatives	Predicted anti-SARS-CoV-2 compound
MOL002322	Flavonoids	Predicted anti-SARS-CoV-2 compound
MOL002323	Purine nucleosides	Predicted anti-SARS-CoV-2 compound
MOL002356	Isoflavonoids	Predicted anti-SARS-CoV-2 compound
MOL002367	Anthracenes	Predicted anti-SARS-CoV-2 compound
MOL002368	Anthracenes	Predicted anti-SARS-CoV-2 compound
MOL002398	Flavonoids	Predicted anti-SARS-CoV-2 compound
MOL002509	Flavonoids	Predicted anti-SARS-CoV-2 compound
MOL002511	Flavonoids	Predicted anti-SARS-CoV-2 compound
MOL002514	Flavonoids	Predicted anti-SARS-CoV-2 compound
MOL002560	Flavonoids	Predicted anti-SARS-CoV-2 compound
MOL002563	Flavonoids	Predicted anti-SARS-CoV-2 compound
MOL002566	Flavonoids	Predicted anti-SARS-CoV-2 compound
MOL002587	Benzene and substituted derivatives	Predicted anti-SARS-CoV-2 compound
MOL002609	Yohimbine alkaloids	Predicted anti-SARS-CoV-2 compound
MOL002620	Benzene and substituted derivatives	Predicted anti-SARS-CoV-2 compound
MOL002628	Purine nucleosides	Predicted anti-SARS-CoV-2 compound
MOL002651	Prenol lipids	Predicted anti-SARS-CoV-2 compound
MOL002654	Flavonoids	Predicted anti-SARS-CoV-2 compound
MOL002655	Flavonoids	Predicted anti-SARS-CoV-2 compound
MOL002687	Purine nucleosides	Predicted anti-SARS-CoV-2 compound
MOL002692	Flavonoids	Predicted anti-SARS-CoV-2 compound
MOL002693	Flavonoids	Predicted anti-SARS-CoV-2 compound
MOL002712	Flavonoids	Predicted anti-SARS-CoV-2 compound
MOL002714	Flavonoids	Predicted anti-SARS-CoV-2 compound
MOL002721	Flavonoids	Predicted anti-SARS-CoV-2 compound
MOL002728	Flavonoids	Predicted anti-SARS-CoV-2 compound
MOL002730	Pteridines and derivatives	Predicted anti-SARS-CoV-2 compound
MOL002737	Flavonoids	Predicted anti-SARS-CoV-2 compound
MOL002753	Flavonoids	Predicted anti-SARS-CoV-2 compound
MOL002756	Flavonoids	Predicted anti-SARS-CoV-2 compound
MOL002761	Flavonoids	Predicted anti-SARS-CoV-2 compound
MOL002776	Flavonoids	Predicted anti-SARS-CoV-2 compound
MOL002816	Benzene and substituted derivatives	Predicted anti-SARS-CoV-2 compound
MOL002819	Organooxygen compounds	Predicted anti-SARS-CoV-2 compound
MOL002823	Flavonoids	Predicted anti-SARS-CoV-2 compound
MOL002861	Benzodioxoles	Predicted anti-SARS-CoV-2 compound
MOL002863	Benzodioxoles	Predicted anti-SARS-CoV-2 compound
MOL002881	Flavonoids	Predicted anti-SARS-CoV-2 compound
MOL002891	Aporphines	Predicted anti-SARS-CoV-2 compound
MOL002895	Benzopyrans	Predicted anti-SARS-CoV-2 compound
MOL002905	Coumarins and derivatives	Predicted anti-SARS-CoV-2 compound
MOL002908	Flavonoids	Predicted anti-SARS-CoV-2 compound
MOL002909	Flavonoids	Predicted anti-SARS-CoV-2 compound
MOL002915	Flavonoids	Predicted anti-SARS-CoV-2 compound
MOL002916	Flavonoids	Predicted anti-SARS-CoV-2 compound
MOL002917	Flavonoids	Predicted anti-SARS-CoV-2 compound
MOL002918	Flavonoids	Predicted anti-SARS-CoV-2 compound
MOL002919	Flavonoids	Predicted anti-SARS-CoV-2 compound
MOL002925	Flavonoids	Predicted anti-SARS-CoV-2 compound
MOL002927	Flavonoids	Predicted anti-SARS-CoV-2 compound
MOL002928	Flavonoids	Predicted anti-SARS-CoV-2 compound
MOL002931	Flavonoids	Predicted anti-SARS-CoV-2 compound
MOL002932	Flavonoids	Predicted anti-SARS-CoV-2 compound
MOL002933	Flavonoids	Predicted anti-SARS-CoV-2 compound
MOL002936	Flavonoids	Predicted anti-SARS-CoV-2 compound
MOL002953	2-arylbenzofuran flavonoids	Predicted anti-SARS-CoV-2 compound
MOL002956	Flavonoids	Predicted anti-SARS-CoV-2 compound
MOL002958	Neoflavonoids	Predicted anti-SARS-CoV-2 compound
MOL002959	Isoflavonoids	Predicted anti-SARS-CoV-2 compound
MOL002966	Neoflavonoids	Predicted anti-SARS-CoV-2 compound
MOL002973	Benzopyrans	Predicted anti-SARS-CoV-2 compound
MOL002987	Isoflavonoids	Predicted anti-SARS-CoV-2 compound
MOL003000	Neoflavonoids	Predicted anti-SARS-CoV-2 compound
MOL003003	Isoflavonoids	Predicted anti-SARS-CoV-2 compound
MOL003009	Flavonoids	Predicted anti-SARS-CoV-2 compound
MOL003011	Prenol lipids	Predicted anti-SARS-CoV-2 compound
MOL003015	Prenol lipids	Predicted anti-SARS-CoV-2 compound
MOL003018	Prenol lipids	Predicted anti-SARS-CoV-2 compound
MOL003022	Prenol lipids	Predicted anti-SARS-CoV-2 compound
MOL003026	Lactones	Predicted anti-SARS-CoV-2 compound
MOL003044	Flavonoids	Predicted anti-SARS-CoV-2 compound
MOL003051	Flavonoids	Predicted anti-SARS-CoV-2 compound
MOL003092	Oxazinanes	Predicted anti-SARS-CoV-2 compound
MOL003095	Flavonoids	Predicted anti-SARS-CoV-2 compound
MOL003096	Flavonoids	Predicted anti-SARS-CoV-2 compound
MOL003097	Flavonoids	Predicted anti-SARS-CoV-2 compound
MOL003098	Flavonoids	Predicted anti-SARS-CoV-2 compound
MOL003099	Prenol lipids	Predicted anti-SARS-CoV-2 compound
MOL003119	Prenol lipids	Predicted anti-SARS-CoV-2 compound
MOL003137	Flavonoids	Predicted anti-SARS-CoV-2 compound
MOL003158	Organooxygen compounds	Predicted anti-SARS-CoV-2 compound
MOL003159	Organooxygen compounds	Predicted anti-SARS-CoV-2 compound
MOL003163	Organooxygen compounds	Predicted anti-SARS-CoV-2 compound
MOL003166	Organooxygen compounds	Predicted anti-SARS-CoV-2 compound
MOL003181	Lignan glycosides	Predicted anti-SARS-CoV-2 compound
MOL003184	Steroids and steroid derivatives	Predicted anti-SARS-CoV-2 compound
MOL003199	Isoflavonoids	Predicted anti-SARS-CoV-2 compound
MOL003201	Carboxylic acids and derivatives	Predicted anti-SARS-CoV-2 compound
MOL003202	Prenol lipids	Predicted anti-SARS-CoV-2 compound
MOL003212	Prenol lipids	Predicted anti-SARS-CoV-2 compound
MOL003218	Flavonoids	Predicted anti-SARS-CoV-2 compound
MOL003227	Benzopyrans	Predicted anti-SARS-CoV-2 compound
MOL003280	Steroids and steroid derivatives	Predicted anti-SARS-CoV-2 compound
MOL003285	Lignan glycosides	Predicted anti-SARS-CoV-2 compound
MOL003339	Prenol lipids	Predicted anti-SARS-CoV-2 compound
MOL003345	Flavonoids	Predicted anti-SARS-CoV-2 compound
MOL003377	Isoflavonoids	Predicted anti-SARS-CoV-2 compound
MOL003387	Quinolines and derivatives	Predicted anti-SARS-CoV-2 compound
MOL003389	Isoflavonoids	Predicted anti-SARS-CoV-2 compound
MOL003398	Isoflavonoids	Predicted anti-SARS-CoV-2 compound
MOL003429	Strychnos alkaloids	Predicted anti-SARS-CoV-2 compound
MOL003435	Strychnos alkaloids	Predicted anti-SARS-CoV-2 compound
MOL003438	Strychnos alkaloids	Predicted anti-SARS-CoV-2 compound
MOL003486	Coumarins and derivatives	Predicted anti-SARS-CoV-2 compound
MOL003517	Organooxygen compounds	Predicted anti-SARS-CoV-2 compound
MOL003542	Flavonoids	Predicted anti-SARS-CoV-2 compound
MOL003569	Flavonoids	Predicted anti-SARS-CoV-2 compound
MOL003592	Coumarins and derivatives	Predicted anti-SARS-CoV-2 compound
MOL003598	Coumarins and derivatives	Predicted anti-SARS-CoV-2 compound
MOL003601	Benzopyrans	Predicted anti-SARS-CoV-2 compound
MOL003602	Benzopyrans	Predicted anti-SARS-CoV-2 compound
MOL003605	Stilbenes	Predicted anti-SARS-CoV-2 compound
MOL003606	Coumarins and derivatives	Predicted anti-SARS-CoV-2 compound
MOL003607	Coumarins and derivatives	Predicted anti-SARS-CoV-2 compound
MOL003608	Coumarins and derivatives	Predicted anti-SARS-CoV-2 compound
MOL003609	Coumarins and derivatives	Predicted anti-SARS-CoV-2 compound
MOL003612	Coumarins and derivatives	Predicted anti-SARS-CoV-2 compound
MOL003624	Coumarins and derivatives	Predicted anti-SARS-CoV-2 compound
MOL003629	Isoflavonoids	Predicted anti-SARS-CoV-2 compound
MOL003630	Isoflavonoids	Predicted anti-SARS-CoV-2 compound
MOL003631	Coumarins and derivatives	Predicted anti-SARS-CoV-2 compound
MOL003637	Isoflavonoids	Predicted anti-SARS-CoV-2 compound
MOL003649	Flavonoids	Predicted anti-SARS-CoV-2 compound
MOL003656	Isoflavonoids	Predicted anti-SARS-CoV-2 compound
MOL003661	Flavonoids	Predicted anti-SARS-CoV-2 compound
MOL003662	Flavonoids	Predicted anti-SARS-CoV-2 compound
MOL003671	Flavonoids	Predicted anti-SARS-CoV-2 compound
MOL003673	Isoflavonoids	Predicted anti-SARS-CoV-2 compound
MOL003686	Flavonoids	Predicted anti-SARS-CoV-2 compound
MOL003698	Prenol lipids	Predicted anti-SARS-CoV-2 compound
MOL003701	Prenol lipids	Predicted anti-SARS-CoV-2 compound
MOL003712	Organooxygen compounds	Predicted anti-SARS-CoV-2 compound
MOL003716	Prenol lipids	Predicted anti-SARS-CoV-2 compound
MOL003728	Prenol lipids	Predicted anti-SARS-CoV-2 compound
MOL003730	Organooxygen compounds	Predicted anti-SARS-CoV-2 compound
MOL003735	Prenol lipids	Predicted anti-SARS-CoV-2 compound
MOL003749	Isoflavonoids	Predicted anti-SARS-CoV-2 compound
MOL003751	Flavonoids	Predicted anti-SARS-CoV-2 compound
MOL003755	Isoflavonoids	Predicted anti-SARS-CoV-2 compound
MOL003756	Isoflavonoids	Predicted anti-SARS-CoV-2 compound
MOL003758	Isoflavonoids	Predicted anti-SARS-CoV-2 compound
MOL003759	Isoflavonoids	Predicted anti-SARS-CoV-2 compound
MOL003760	Isoflavonoids	Predicted anti-SARS-CoV-2 compound
MOL003761	Isoflavonoids	Predicted anti-SARS-CoV-2 compound
MOL003764	Isoflavonoids	Predicted anti-SARS-CoV-2 compound
MOL003765	Isoflavonoids	Predicted anti-SARS-CoV-2 compound
MOL003766	Isoflavonoids	Predicted anti-SARS-CoV-2 compound
MOL003767	Isoflavonoids	Predicted anti-SARS-CoV-2 compound
MOL003769	Isoflavonoids	Predicted anti-SARS-CoV-2 compound
MOL003795	Carboxylic acids and derivatives	Predicted anti-SARS-CoV-2 compound
MOL003796	Flavonoids	Predicted anti-SARS-CoV-2 compound
MOL003800	Carboxylic acids and derivatives	Predicted anti-SARS-CoV-2 compound
MOL003841	2-arylbenzofuran flavonoids	Predicted anti-SARS-CoV-2 compound
MOL003849	Organooxygen compounds	Predicted anti-SARS-CoV-2 compound
MOL003853	Flavonoids	Predicted anti-SARS-CoV-2 compound
MOL003857	2-arylbenzofuran flavonoids	Predicted anti-SARS-CoV-2 compound
MOL003858	2-arylbenzofuran flavonoids	Predicted anti-SARS-CoV-2 compound
MOL003859	2-arylbenzofuran flavonoids	Predicted anti-SARS-CoV-2 compound
MOL003861	2-arylbenzofuran flavonoids	Predicted anti-SARS-CoV-2 compound
MOL003862	2-arylbenzofuran flavonoids	Predicted anti-SARS-CoV-2 compound
MOL003866	2-arylbenzofuran flavonoids	Predicted anti-SARS-CoV-2 compound
MOL003876	Pteridines and derivatives	Predicted anti-SARS-CoV-2 compound
MOL003884	Flavonoids	Predicted anti-SARS-CoV-2 compound
MOL003896	Isoflavonoids	Predicted anti-SARS-CoV-2 compound
MOL003943	Quinolines and derivatives	Predicted anti-SARS-CoV-2 compound
MOL004004	Flavonoids	Predicted anti-SARS-CoV-2 compound
MOL004019	Diazanaphthalenes	Predicted anti-SARS-CoV-2 compound
MOL004020	Flavonoids	Predicted anti-SARS-CoV-2 compound
MOL004034	Benzopyrans	Predicted anti-SARS-CoV-2 compound
MOL004053	Neoflavonoids	Predicted anti-SARS-CoV-2 compound
MOL004058	Benzopyrans	Predicted anti-SARS-CoV-2 compound
MOL004059	Benzopyrans	Predicted anti-SARS-CoV-2 compound
MOL004081	Flavonoids	Predicted anti-SARS-CoV-2 compound
MOL004083	Flavonoids	Predicted anti-SARS-CoV-2 compound
MOL004084	Flavonoids	Predicted anti-SARS-CoV-2 compound
MOL004093	Flavonoids	Predicted anti-SARS-CoV-2 compound
MOL004099	Flavonoids	Predicted anti-SARS-CoV-2 compound
MOL004104	Flavonoids	Predicted anti-SARS-CoV-2 compound
MOL004110	Flavonoids	Predicted anti-SARS-CoV-2 compound
MOL004112	Flavonoids	Predicted anti-SARS-CoV-2 compound
MOL004128	Aporphines	Predicted anti-SARS-CoV-2 compound
MOL004178	Flavonoids	Predicted anti-SARS-CoV-2 compound
MOL004197	Aporphines	Predicted anti-SARS-CoV-2 compound
MOL004201	Aporphines	Predicted anti-SARS-CoV-2 compound
MOL004210	Tetrahydroisoquinolines	Predicted anti-SARS-CoV-2 compound
MOL004211	Aporphines	Predicted anti-SARS-CoV-2 compound
MOL004212	Organooxygen compounds	Predicted anti-SARS-CoV-2 compound
MOL004220	Aporphines	Predicted anti-SARS-CoV-2 compound
MOL004233	Aporphines	Predicted anti-SARS-CoV-2 compound
MOL004234	Isoquinolines and derivatives	Predicted anti-SARS-CoV-2 compound
MOL004243	Prenol lipids	Predicted anti-SARS-CoV-2 compound
MOL004354	Flavonoids	Predicted anti-SARS-CoV-2 compound
MOL004362	Flavonoids	Predicted anti-SARS-CoV-2 compound
MOL004368	Flavonoids	Predicted anti-SARS-CoV-2 compound
MOL004369	Flavonoids	Predicted anti-SARS-CoV-2 compound
MOL004370	Flavonoids	Predicted anti-SARS-CoV-2 compound
MOL004373	Flavonoids	Predicted anti-SARS-CoV-2 compound
MOL004375	Flavonoids	Predicted anti-SARS-CoV-2 compound
MOL004377	Flavonoids	Predicted anti-SARS-CoV-2 compound
MOL004378	Flavonoids	Predicted anti-SARS-CoV-2 compound
MOL004384	Flavonoids	Predicted anti-SARS-CoV-2 compound
MOL004385	Flavonoids	Predicted anti-SARS-CoV-2 compound
MOL004386	Flavonoids	Predicted anti-SARS-CoV-2 compound
MOL004388	Isoquinolines and derivatives	Predicted anti-SARS-CoV-2 compound
MOL004391	Flavonoids	Predicted anti-SARS-CoV-2 compound
MOL004393	Flavonoids	Predicted anti-SARS-CoV-2 compound
MOL004395	Flavonoids	Predicted anti-SARS-CoV-2 compound
MOL004398	Flavonoids	Predicted anti-SARS-CoV-2 compound
MOL004399	Flavonoids	Predicted anti-SARS-CoV-2 compound
MOL004401	Flavonoids	Predicted anti-SARS-CoV-2 compound
MOL004402	Flavonoids	Predicted anti-SARS-CoV-2 compound
MOL004405	Flavonoids	Predicted anti-SARS-CoV-2 compound
MOL004407	Flavonoids	Predicted anti-SARS-CoV-2 compound
MOL004409	Flavonoids	Predicted anti-SARS-CoV-2 compound
MOL004411	Flavonoids	Predicted anti-SARS-CoV-2 compound
MOL004425	Flavonoids	Predicted anti-SARS-CoV-2 compound
MOL004432	Flavonoids	Predicted anti-SARS-CoV-2 compound
MOL004433	Flavonoids	Predicted anti-SARS-CoV-2 compound
MOL004435	Flavonoids	Predicted anti-SARS-CoV-2 compound
MOL004437	Flavonoids	Predicted anti-SARS-CoV-2 compound
MOL004440	Steroids and steroid derivatives	Predicted anti-SARS-CoV-2 compound
MOL004446	Organooxygen compounds	Predicted anti-SARS-CoV-2 compound
MOL004449	Carboxylic acids and derivatives	Predicted anti-SARS-CoV-2 compound
MOL004450	Macrolides and analogues	Predicted anti-SARS-CoV-2 compound
MOL004456	Coumarins and derivatives	Predicted anti-SARS-CoV-2 compound
MOL004525	Benzopyrans	Predicted anti-SARS-CoV-2 compound
MOL004527	Benzopyrans	Predicted anti-SARS-CoV-2 compound
MOL004557	Prenol lipids	Predicted anti-SARS-CoV-2 compound
MOL004559	Prenol lipids	Predicted anti-SARS-CoV-2 compound
MOL004564	Flavonoids	Predicted anti-SARS-CoV-2 compound
MOL004574	2-arylbenzofuran flavonoids	Predicted anti-SARS-CoV-2 compound
MOL004598	Flavonoids	Predicted anti-SARS-CoV-2 compound
MOL004600	Flavonoids	Predicted anti-SARS-CoV-2 compound
MOL004609	Flavonoids	Predicted anti-SARS-CoV-2 compound
MOL004620	Purine nucleosides	Predicted anti-SARS-CoV-2 compound
MOL004631	Isoflavonoids	Predicted anti-SARS-CoV-2 compound
MOL004644	2-arylbenzofuran flavonoids	Predicted anti-SARS-CoV-2 compound
MOL004646	Flavonoids	Predicted anti-SARS-CoV-2 compound
MOL004649	Pyrimidine nucleosides	Predicted anti-SARS-CoV-2 compound
MOL004653	Coumarins and derivatives	Predicted anti-SARS-CoV-2 compound
MOL004743	Carboxylic acids and derivatives	Predicted anti-SARS-CoV-2 compound
MOL004763	Aporphines	Predicted anti-SARS-CoV-2 compound
MOL004777	Coumarins and derivatives	Predicted anti-SARS-CoV-2 compound
MOL004778	Coumarins and derivatives	Predicted anti-SARS-CoV-2 compound
MOL004780	Coumarins and derivatives	Predicted anti-SARS-CoV-2 compound
MOL004782	Coumarins and derivatives	Predicted anti-SARS-CoV-2 compound
MOL004792	Coumarins and derivatives	Predicted anti-SARS-CoV-2 compound
MOL004820	Isoflavonoids	Predicted anti-SARS-CoV-2 compound
MOL004824	Isoflavonoids	Predicted anti-SARS-CoV-2 compound
MOL004825	Linear 1,3-diarylpropanoids	Predicted anti-SARS-CoV-2 compound
MOL004827	Isoflavonoids	Predicted anti-SARS-CoV-2 compound
MOL004828	Flavonoids	Predicted anti-SARS-CoV-2 compound
MOL004831	Linear 1,3-diarylpropanoids	Predicted anti-SARS-CoV-2 compound
MOL004838	2-arylbenzofuran flavonoids	Predicted anti-SARS-CoV-2 compound
MOL004840	2-arylbenzofuran flavonoids	Predicted anti-SARS-CoV-2 compound
MOL004849	Isoflavonoids	Predicted anti-SARS-CoV-2 compound
MOL004851	Flavonoids	Predicted anti-SARS-CoV-2 compound
MOL004852	Flavonoids	Predicted anti-SARS-CoV-2 compound
MOL004853	Flavonoids	Predicted anti-SARS-CoV-2 compound
MOL004855	Isoflavonoids	Predicted anti-SARS-CoV-2 compound
MOL004856	Isoflavonoids	Predicted anti-SARS-CoV-2 compound
MOL004857	Isoflavonoids	Predicted anti-SARS-CoV-2 compound
MOL004858	Isoflavonoids	Predicted anti-SARS-CoV-2 compound
MOL004861	Isoflavonoids	Predicted anti-SARS-CoV-2 compound
MOL004863	Isoflavonoids	Predicted anti-SARS-CoV-2 compound
MOL004864	Isoflavonoids	Predicted anti-SARS-CoV-2 compound
MOL004865	Isoflavonoids	Predicted anti-SARS-CoV-2 compound
MOL004866	Flavonoids	Predicted anti-SARS-CoV-2 compound
MOL004867	Flavonoids	Predicted anti-SARS-CoV-2 compound
MOL004868	Flavonoids	Predicted anti-SARS-CoV-2 compound
MOL004875	Isoflavonoids	Predicted anti-SARS-CoV-2 compound
MOL004878	Isoflavonoids	Predicted anti-SARS-CoV-2 compound
MOL004879	Isoflavonoids	Predicted anti-SARS-CoV-2 compound
MOL004882	2-arylbenzofuran flavonoids	Predicted anti-SARS-CoV-2 compound
MOL004883	Isoflavonoids	Predicted anti-SARS-CoV-2 compound
MOL004884	Isoflavonoids	Predicted anti-SARS-CoV-2 compound
MOL004907	Isoflavonoids	Predicted anti-SARS-CoV-2 compound
MOL004912	Isoflavonoids	Predicted anti-SARS-CoV-2 compound
MOL004915	Isoflavonoids	Predicted anti-SARS-CoV-2 compound
MOL004924	Isoflavonoids	Predicted anti-SARS-CoV-2 compound
MOL004925	Flavonoids	Predicted anti-SARS-CoV-2 compound
MOL004930	Flavonoids	Predicted anti-SARS-CoV-2 compound
MOL004931	Flavonoids	Predicted anti-SARS-CoV-2 compound
MOL004936	Flavonoids	Predicted anti-SARS-CoV-2 compound
MOL004938	Flavonoids	Predicted anti-SARS-CoV-2 compound
MOL004939	Flavonoids	Predicted anti-SARS-CoV-2 compound
MOL004949	Flavonoids	Predicted anti-SARS-CoV-2 compound
MOL004950	Isoflavonoids	Predicted anti-SARS-CoV-2 compound
MOL004952	Flavonoids	Predicted anti-SARS-CoV-2 compound
MOL004956	Isoflavonoids	Predicted anti-SARS-CoV-2 compound
MOL004957	Isoflavonoids	Predicted anti-SARS-CoV-2 compound
MOL004958	Flavonoids	Predicted anti-SARS-CoV-2 compound
MOL004961	Flavonoids	Predicted anti-SARS-CoV-2 compound
MOL004976	Isoflavonoids	Predicted anti-SARS-CoV-2 compound
MOL004980	Neoflavonoids	Predicted anti-SARS-CoV-2 compound
MOL004990	Isoflavonoids	Predicted anti-SARS-CoV-2 compound
MOL004991	Isoflavonoids	Predicted anti-SARS-CoV-2 compound
MOL004992	Isoflavonoids	Predicted anti-SARS-CoV-2 compound
MOL004999	Flavonoids	Predicted anti-SARS-CoV-2 compound
MOL005000	Isoflavonoids	Predicted anti-SARS-CoV-2 compound
MOL005001	Isoflavonoids	Predicted anti-SARS-CoV-2 compound
MOL005004	2-arylbenzofuran flavonoids	Predicted anti-SARS-CoV-2 compound
MOL005005	Flavonoids	Predicted anti-SARS-CoV-2 compound
MOL005010	Flavonoids	Predicted anti-SARS-CoV-2 compound
MOL005012	Isoflavonoids	Predicted anti-SARS-CoV-2 compound
MOL005016	Isoflavonoids	Predicted anti-SARS-CoV-2 compound
MOL005017	Isoflavonoids	Predicted anti-SARS-CoV-2 compound
MOL005034	Anthracenes	Predicted anti-SARS-CoV-2 compound
MOL005037	Organooxygen compounds	Predicted anti-SARS-CoV-2 compound
MOL005046	Anthracenes	Predicted anti-SARS-CoV-2 compound
MOL005047	Organooxygen compounds	Predicted anti-SARS-CoV-2 compound
MOL005048	Organooxygen compounds	Predicted anti-SARS-CoV-2 compound
MOL005049	Phenols	Predicted anti-SARS-CoV-2 compound
MOL005053	Organooxygen compounds	Predicted anti-SARS-CoV-2 compound
MOL005060	Anthracenes	Predicted anti-SARS-CoV-2 compound
MOL005071	Flavonoids	Predicted anti-SARS-CoV-2 compound
MOL005077	Flavonoids	Predicted anti-SARS-CoV-2 compound
MOL005086	Quinolines and derivatives	Predicted anti-SARS-CoV-2 compound
MOL005091	Benzophenanthridine alkaloids	Predicted anti-SARS-CoV-2 compound
MOL005093	Flavonoids	Predicted anti-SARS-CoV-2 compound
MOL005094	Quinolines and derivatives	Predicted anti-SARS-CoV-2 compound
MOL005107	Benzophenanthridine alkaloids	Predicted anti-SARS-CoV-2 compound
MOL005143	Flavonoids	Predicted anti-SARS-CoV-2 compound
MOL005152	Organooxygen compounds	Predicted anti-SARS-CoV-2 compound
MOL005159	Prenol lipids	Predicted anti-SARS-CoV-2 compound
MOL005166	Flavonoids	Predicted anti-SARS-CoV-2 compound
MOL005172	Prenol lipids	Predicted anti-SARS-CoV-2 compound
MOL005174	Flavonoids	Predicted anti-SARS-CoV-2 compound
MOL005175	Flavonoids	Predicted anti-SARS-CoV-2 compound
MOL005178	Prenol lipids	Predicted anti-SARS-CoV-2 compound
MOL005184	Prenol lipids	Predicted anti-SARS-CoV-2 compound
MOL005200	Prenol lipids	Predicted anti-SARS-CoV-2 compound
MOL005205	Prenol lipids	Predicted anti-SARS-CoV-2 compound
MOL005219	Coumarins and derivatives	Predicted anti-SARS-CoV-2 compound
MOL005220	Indoles and derivatives	Predicted anti-SARS-CoV-2 compound
MOL005227	Flavonoids	Predicted anti-SARS-CoV-2 compound
MOL005229	Flavonoids	Predicted anti-SARS-CoV-2 compound
MOL005231	Benzene and substituted derivatives	Predicted anti-SARS-CoV-2 compound
MOL005257	Ergoline and derivatives	Predicted anti-SARS-CoV-2 compound
MOL005305	Flavonoids	Predicted anti-SARS-CoV-2 compound
MOL005313	Biotin and derivatives	Predicted anti-SARS-CoV-2 compound
MOL005379	Amaryllidaceae alkaloids	Predicted anti-SARS-CoV-2 compound
MOL005389	Carboxylic acids and derivatives	Predicted anti-SARS-CoV-2 compound
MOL005408	Tropane alkaloids	Predicted anti-SARS-CoV-2 compound
MOL005465	Benzopyrans	Predicted anti-SARS-CoV-2 compound
MOL005466	Benzopyrans	Predicted anti-SARS-CoV-2 compound
MOL005530	Flavonoids	Predicted anti-SARS-CoV-2 compound
MOL005544	Prenol lipids	Predicted anti-SARS-CoV-2 compound
MOL005573	Flavonoids	Predicted anti-SARS-CoV-2 compound
MOL005576	Flavonoids	Predicted anti-SARS-CoV-2 compound
MOL005578	Isoflavonoids	Predicted anti-SARS-CoV-2 compound
MOL005598	Flavonoids	Predicted anti-SARS-CoV-2 compound
MOL005599	Flavonoids	Predicted anti-SARS-CoV-2 compound
MOL005694	Flavonoids	Predicted anti-SARS-CoV-2 compound
MOL005695	Flavonoids	Predicted anti-SARS-CoV-2 compound
MOL005696	Flavonoids	Predicted anti-SARS-CoV-2 compound
MOL005701	Flavonoids	Predicted anti-SARS-CoV-2 compound
MOL005728	Flavonoids	Predicted anti-SARS-CoV-2 compound
MOL005734	Flavonoids	Predicted anti-SARS-CoV-2 compound
MOL005780	Phenanthrenes and derivatives	Predicted anti-SARS-CoV-2 compound
MOL005786	Coumarins and derivatives	Predicted anti-SARS-CoV-2 compound
MOL005790	Coumarins and derivatives	Predicted anti-SARS-CoV-2 compound
MOL005793	Coumarins and derivatives	Predicted anti-SARS-CoV-2 compound
MOL005795	Coumarins and derivatives	Predicted anti-SARS-CoV-2 compound
MOL005800	Coumarins and derivatives	Predicted anti-SARS-CoV-2 compound
MOL005811	Flavonoids	Predicted anti-SARS-CoV-2 compound
MOL005814	Flavonoids	Predicted anti-SARS-CoV-2 compound
MOL005828	Flavonoids	Predicted anti-SARS-CoV-2 compound
MOL005842	Flavonoids	Predicted anti-SARS-CoV-2 compound
MOL005888	Flavonoids	Predicted anti-SARS-CoV-2 compound
MOL005889	Flavonoids	Predicted anti-SARS-CoV-2 compound
MOL005900	Organooxygen compounds	Predicted anti-SARS-CoV-2 compound
MOL005908	Flavonoids	Predicted anti-SARS-CoV-2 compound
MOL005909	Flavonoids	Predicted anti-SARS-CoV-2 compound
MOL005910	Flavonoids	Predicted anti-SARS-CoV-2 compound
MOL005916	Isoflavonoids	Predicted anti-SARS-CoV-2 compound
MOL005922	Lignan glycosides	Predicted anti-SARS-CoV-2 compound
MOL005984	Flavonoids	Predicted anti-SARS-CoV-2 compound
MOL005985	Flavonoids	Predicted anti-SARS-CoV-2 compound
MOL005986	Flavonoids	Predicted anti-SARS-CoV-2 compound
MOL006078	Flavonoids	Predicted anti-SARS-CoV-2 compound
MOL006084	Flavonoids	Predicted anti-SARS-CoV-2 compound
MOL006085	Flavonoids	Predicted anti-SARS-CoV-2 compound
MOL006086	Flavonoids	Predicted anti-SARS-CoV-2 compound
MOL006096	Flavonoids	Predicted anti-SARS-CoV-2 compound
MOL006216	Isoflavonoids	Predicted anti-SARS-CoV-2 compound
MOL006240	Pyrimidine nucleosides	Predicted anti-SARS-CoV-2 compound
MOL006326	Diazinanes	Predicted anti-SARS-CoV-2 compound
MOL006331	Flavonoids	Predicted anti-SARS-CoV-2 compound
MOL006346	Diazinanes	Predicted anti-SARS-CoV-2 compound
MOL006348	Organooxygen compounds	Predicted anti-SARS-CoV-2 compound
MOL006473	Naphthopyrans	Predicted anti-SARS-CoV-2 compound
MOL006497	Carboxylic acids and derivatives	Predicted anti-SARS-CoV-2 compound
MOL006585	Flavonoids	Predicted anti-SARS-CoV-2 compound
MOL006591	Benzopyrans	Predicted anti-SARS-CoV-2 compound
MOL006599	Flavonoids	Predicted anti-SARS-CoV-2 compound
MOL006618	Flavonoids	Predicted anti-SARS-CoV-2 compound
MOL006630	Flavonoids	Predicted anti-SARS-CoV-2 compound
MOL006676	Organooxygen compounds	Predicted anti-SARS-CoV-2 compound
MOL006708	Lignan glycosides	Predicted anti-SARS-CoV-2 compound
MOL006710	Coumarins and derivatives	Predicted anti-SARS-CoV-2 compound
MOL006826	Benzene and substituted derivatives	Predicted anti-SARS-CoV-2 compound
MOL006938	Pyrimidine nucleosides	Predicted anti-SARS-CoV-2 compound
MOL006948	Purine nucleosides	Predicted anti-SARS-CoV-2 compound
MOL006956	Carboxylic acids and derivatives	Predicted anti-SARS-CoV-2 compound
MOL006957	Carboxylic acids and derivatives	Predicted anti-SARS-CoV-2 compound
MOL006958	Carboxylic acids and derivatives	Predicted anti-SARS-CoV-2 compound
MOL006961	Purine nucleosides	Predicted anti-SARS-CoV-2 compound
MOL006967	Purine nucleosides	Predicted anti-SARS-CoV-2 compound
MOL006968	Cinchona alkaloids	Predicted anti-SARS-CoV-2 compound
MOL006979	Morphinans	Predicted anti-SARS-CoV-2 compound
MOL006982	Morphinans	Predicted anti-SARS-CoV-2 compound
MOL006986	Aporphines	Predicted anti-SARS-CoV-2 compound
MOL006989	Organooxygen compounds	Predicted anti-SARS-CoV-2 compound
MOL007037	Prenol lipids	Predicted anti-SARS-CoV-2 compound
MOL007045	Prenol lipids	Predicted anti-SARS-CoV-2 compound
MOL007046	Prenol lipids	Predicted anti-SARS-CoV-2 compound
MOL007048	2-arylbenzofuran flavonoids	Predicted anti-SARS-CoV-2 compound
MOL007050	2-arylbenzofuran flavonoids	Predicted anti-SARS-CoV-2 compound
MOL007059	Prenol lipids	Predicted anti-SARS-CoV-2 compound
MOL007061	Prenol lipids	Predicted anti-SARS-CoV-2 compound
MOL007067	Prenol lipids	Predicted anti-SARS-CoV-2 compound
MOL007068	Prenol lipids	Predicted anti-SARS-CoV-2 compound
MOL007070	Prenol lipids	Predicted anti-SARS-CoV-2 compound
MOL007080	Prenol lipids	Predicted anti-SARS-CoV-2 compound
MOL007117	Prenol lipids	Predicted anti-SARS-CoV-2 compound
MOL007120	Prenol lipids	Predicted anti-SARS-CoV-2 compound
MOL007127	Prenol lipids	Predicted anti-SARS-CoV-2 compound
MOL007147	Prenol lipids	Predicted anti-SARS-CoV-2 compound
MOL007150	Prenol lipids	Predicted anti-SARS-CoV-2 compound
MOL007151	Prenol lipids	Predicted anti-SARS-CoV-2 compound
MOL007152	Prenol lipids	Predicted anti-SARS-CoV-2 compound
MOL007154	Prenol lipids	Predicted anti-SARS-CoV-2 compound
MOL007155	Prenol lipids	Predicted anti-SARS-CoV-2 compound
MOL007174	Flavonoids	Predicted anti-SARS-CoV-2 compound
MOL007180	Benzene and substituted derivatives	Predicted anti-SARS-CoV-2 compound
MOL007182	Flavonoids	Predicted anti-SARS-CoV-2 compound
MOL007188	Flavonoids	Predicted anti-SARS-CoV-2 compound
MOL007210	Aporphines	Predicted anti-SARS-CoV-2 compound
MOL007213	Aporphines	Predicted anti-SARS-CoV-2 compound
MOL007216	Aporphines	Predicted anti-SARS-CoV-2 compound
MOL007245	Flavonoids	Predicted anti-SARS-CoV-2 compound
MOL007260	Flavonoids	Predicted anti-SARS-CoV-2 compound
MOL007274	Flavonoids	Predicted anti-SARS-CoV-2 compound
MOL007290	Flavonoids	Predicted anti-SARS-CoV-2 compound
MOL007295	Flavonoids	Predicted anti-SARS-CoV-2 compound
MOL007336	Flavonoids	Predicted anti-SARS-CoV-2 compound
MOL007345	Indoles and derivatives	Predicted anti-SARS-CoV-2 compound
MOL007357	Prenol lipids	Predicted anti-SARS-CoV-2 compound
MOL007374	Diazines	Predicted anti-SARS-CoV-2 compound
MOL007401	Flavonoids	Predicted anti-SARS-CoV-2 compound
MOL007405	Flavonoids	Predicted anti-SARS-CoV-2 compound
MOL007407	Flavonoids	Predicted anti-SARS-CoV-2 compound
MOL007408	Flavonoids	Predicted anti-SARS-CoV-2 compound
MOL007412	Flavonoids	Predicted anti-SARS-CoV-2 compound
MOL007415	Carboxylic acids and derivatives	Predicted anti-SARS-CoV-2 compound
MOL007416	Flavonoids	Predicted anti-SARS-CoV-2 compound
MOL007417	Flavonoids	Predicted anti-SARS-CoV-2 compound
MOL007421	Flavonoids	Predicted anti-SARS-CoV-2 compound
MOL007447	Flavonoids	Predicted anti-SARS-CoV-2 compound
MOL007486	Piperidines	Predicted anti-SARS-CoV-2 compound
MOL007549	Pyrimidine nucleosides	Predicted anti-SARS-CoV-2 compound
MOL007567	Flavonoids	Predicted anti-SARS-CoV-2 compound
MOL007568	Flavonoids	Predicted anti-SARS-CoV-2 compound
MOL007571	Flavonoids	Predicted anti-SARS-CoV-2 compound
MOL007576	Flavonoids	Predicted anti-SARS-CoV-2 compound
MOL007579	Carboxylic acids and derivatives	Predicted anti-SARS-CoV-2 compound
MOL007606	Harmala alkaloids	Predicted anti-SARS-CoV-2 compound
MOL007607	Indoles and derivatives	Predicted anti-SARS-CoV-2 compound
MOL007656	Cinnamic acids and derivatives	Predicted anti-SARS-CoV-2 compound
MOL007663	Organooxygen compounds	Predicted anti-SARS-CoV-2 compound
MOL007669	Organooxygen compounds	Predicted anti-SARS-CoV-2 compound
MOL007684	Flavonoids	Predicted anti-SARS-CoV-2 compound
MOL007696	Carboxylic acids and derivatives	Predicted anti-SARS-CoV-2 compound
MOL007702	Organooxygen compounds	Predicted anti-SARS-CoV-2 compound
MOL007749	Prenol lipids	Predicted anti-SARS-CoV-2 compound
MOL007769	Prenol lipids	Predicted anti-SARS-CoV-2 compound
MOL007778	Flavonoids	Predicted anti-SARS-CoV-2 compound
MOL007780	Prenol lipids	Predicted anti-SARS-CoV-2 compound
MOL007806	Flavonoids	Predicted anti-SARS-CoV-2 compound
MOL007816	Cinnamic acids and derivatives	Predicted anti-SARS-CoV-2 compound
MOL007818	Flavonoids	Predicted anti-SARS-CoV-2 compound
MOL007819	Flavonoids	Predicted anti-SARS-CoV-2 compound
MOL007861	Benzene and substituted derivatives	Predicted anti-SARS-CoV-2 compound
MOL007862	Benzopyrans	Predicted anti-SARS-CoV-2 compound
MOL007871	Benzene and substituted derivatives	Predicted anti-SARS-CoV-2 compound
MOL007878	Flavonoids	Predicted anti-SARS-CoV-2 compound
MOL007879	Flavonoids	Predicted anti-SARS-CoV-2 compound
MOL007899	Phenanthrenes and derivatives	Predicted anti-SARS-CoV-2 compound
MOL007921	Lignan glycosides	Predicted anti-SARS-CoV-2 compound
MOL007932	Flavonoids	Predicted anti-SARS-CoV-2 compound
MOL007979	Flavonoids	Predicted anti-SARS-CoV-2 compound
MOL007982	Flavonoids	Predicted anti-SARS-CoV-2 compound
MOL008039	Flavonoids	Predicted anti-SARS-CoV-2 compound
MOL008040	Flavonoids	Predicted anti-SARS-CoV-2 compound
MOL008041	Flavonoids	Predicted anti-SARS-CoV-2 compound
MOL008043	Coumarins and derivatives	Predicted anti-SARS-CoV-2 compound
MOL008044	Coumarins and derivatives	Predicted anti-SARS-CoV-2 compound
MOL008045	Coumarins and derivatives	Predicted anti-SARS-CoV-2 compound
MOL008127	Flavonoids	Predicted anti-SARS-CoV-2 compound
MOL008145	Ergoline and derivatives	Predicted anti-SARS-CoV-2 compound
MOL008177	Quinolines and derivatives	Predicted anti-SARS-CoV-2 compound
MOL008180	Diazanaphthalenes	Predicted anti-SARS-CoV-2 compound
MOL008191	Quinolizines	Predicted anti-SARS-CoV-2 compound
MOL008194	Quinolines and derivatives	Predicted anti-SARS-CoV-2 compound
MOL008204	Flavonoids	Predicted anti-SARS-CoV-2 compound
MOL008206	Flavonoids	Predicted anti-SARS-CoV-2 compound
MOL008222	Flavonoids	Predicted anti-SARS-CoV-2 compound
MOL008228	Flavonoids	Predicted anti-SARS-CoV-2 compound
MOL008229	Flavonoids	Predicted anti-SARS-CoV-2 compound
MOL008230	Flavonoids	Predicted anti-SARS-CoV-2 compound
MOL008239	Flavonoids	Predicted anti-SARS-CoV-2 compound
MOL008278	Azoles	Predicted anti-SARS-CoV-2 compound
MOL008302	Benzofurans	Predicted anti-SARS-CoV-2 compound
MOL008310	Benzofurans	Predicted anti-SARS-CoV-2 compound
MOL008338	Carboximidic acids and derivatives	Predicted anti-SARS-CoV-2 compound
MOL008341	Organonitrogen compounds	Predicted anti-SARS-CoV-2 compound
MOL008375	Harmala alkaloids	Predicted anti-SARS-CoV-2 compound
MOL008377	Flavonoids	Predicted anti-SARS-CoV-2 compound
MOL008395	Pyrrolidines	Predicted anti-SARS-CoV-2 compound
MOL008400	Isoflavonoids	Predicted anti-SARS-CoV-2 compound
MOL008428	Flavonoids	Predicted anti-SARS-CoV-2 compound
MOL008430	Flavonoids	Predicted anti-SARS-CoV-2 compound
MOL008436	Flavonoids	Predicted anti-SARS-CoV-2 compound
MOL008463	Indolizidines	Predicted anti-SARS-CoV-2 compound
MOL008465	Corynanthean-type alkaloids	Predicted anti-SARS-CoV-2 compound
MOL008468	Corynanthean-type alkaloids	Predicted anti-SARS-CoV-2 compound
MOL008470	Indolizidines	Predicted anti-SARS-CoV-2 compound
MOL008471	Indolizidines	Predicted anti-SARS-CoV-2 compound
MOL008473	Indolizidines	Predicted anti-SARS-CoV-2 compound
MOL008474	Indolizidines	Predicted anti-SARS-CoV-2 compound
MOL008475	Indolizidines	Predicted anti-SARS-CoV-2 compound
MOL008477	Indolizidines	Predicted anti-SARS-CoV-2 compound
MOL008478	Corynanthean-type alkaloids	Predicted anti-SARS-CoV-2 compound
MOL008479	Flavonoids	Predicted anti-SARS-CoV-2 compound
MOL008486	Indolizidines	Predicted anti-SARS-CoV-2 compound
MOL008488	Yohimbine alkaloids	Predicted anti-SARS-CoV-2 compound
MOL008489	Corynanthean-type alkaloids	Predicted anti-SARS-CoV-2 compound
MOL008495	Flavonoids	Predicted anti-SARS-CoV-2 compound
MOL008496	Flavonoids	Predicted anti-SARS-CoV-2 compound
MOL008512	2-arylbenzofuran flavonoids	Predicted anti-SARS-CoV-2 compound
MOL008530	Coumarins and derivatives	Predicted anti-SARS-CoV-2 compound
MOL008534	Flavonoids	Predicted anti-SARS-CoV-2 compound
MOL008552	Coumarins and derivatives	Predicted anti-SARS-CoV-2 compound
MOL008635	Yohimbine alkaloids	Predicted anti-SARS-CoV-2 compound
MOL008717	Purine nucleosides	Predicted anti-SARS-CoV-2 compound
MOL008755	Flavonoids	Predicted anti-SARS-CoV-2 compound
MOL008785	Aporphines	Predicted anti-SARS-CoV-2 compound
MOL008787	Isoquinolines and derivatives	Predicted anti-SARS-CoV-2 compound
MOL008799	Aporphines	Predicted anti-SARS-CoV-2 compound
MOL008800	Aporphines	Predicted anti-SARS-CoV-2 compound
MOL008804	Aporphines	Predicted anti-SARS-CoV-2 compound
MOL008806	Aporphines	Predicted anti-SARS-CoV-2 compound
MOL008812	Aporphines	Predicted anti-SARS-CoV-2 compound
MOL008813	Aporphines	Predicted anti-SARS-CoV-2 compound
MOL008814	Aporphines	Predicted anti-SARS-CoV-2 compound
MOL008817	Aporphines	Predicted anti-SARS-CoV-2 compound
MOL008818	Aporphines	Predicted anti-SARS-CoV-2 compound
MOL008819	Aporphines	Predicted anti-SARS-CoV-2 compound
MOL008821	Aporphines	Predicted anti-SARS-CoV-2 compound
MOL008823	Aporphines	Predicted anti-SARS-CoV-2 compound
MOL008833	Aporphines	Predicted anti-SARS-CoV-2 compound
MOL008836	Steroids and steroid derivatives	Predicted anti-SARS-CoV-2 compound
MOL008840	Steroids and steroid derivatives	Predicted anti-SARS-CoV-2 compound
MOL008841	Steroids and steroid derivatives	Predicted anti-SARS-CoV-2 compound
MOL008848	Steroids and steroid derivatives	Predicted anti-SARS-CoV-2 compound
MOL008864	NA	Predicted anti-SARS-CoV-2 compound
MOL008865	Flavonoids	Predicted anti-SARS-CoV-2 compound
MOL008871	Harmala alkaloids	Predicted anti-SARS-CoV-2 compound
MOL008889	Flavonoids	Predicted anti-SARS-CoV-2 compound
MOL008903	Pyrimidine nucleosides	Predicted anti-SARS-CoV-2 compound
MOL008908	Carboxylic acids and derivatives	Predicted anti-SARS-CoV-2 compound
MOL008909	Carboxylic acids and derivatives	Predicted anti-SARS-CoV-2 compound
MOL008911	Flavonoids	Predicted anti-SARS-CoV-2 compound
MOL008983	Flavonoids	Predicted anti-SARS-CoV-2 compound
MOL009000	Purine nucleosides	Predicted anti-SARS-CoV-2 compound
MOL009001	Imidazopyrimidines	Predicted anti-SARS-CoV-2 compound
MOL009003	Lignan glycosides	Predicted anti-SARS-CoV-2 compound
MOL009004	Lignan glycosides	Predicted anti-SARS-CoV-2 compound
MOL009007	Lignan glycosides	Predicted anti-SARS-CoV-2 compound
MOL009011	Lignan glycosides	Predicted anti-SARS-CoV-2 compound
MOL009012	Lignan glycosides	Predicted anti-SARS-CoV-2 compound
MOL009013	Lignan glycosides	Predicted anti-SARS-CoV-2 compound
MOL009014	Lignan glycosides	Predicted anti-SARS-CoV-2 compound
MOL009019	Carboxylic acids and derivatives	Predicted anti-SARS-CoV-2 compound
MOL009020	Prenol lipids	Predicted anti-SARS-CoV-2 compound
MOL009027	Steroids and steroid derivatives	Predicted anti-SARS-CoV-2 compound
MOL009031	Cinchona alkaloids	Predicted anti-SARS-CoV-2 compound
MOL009038	Prenol lipids	Predicted anti-SARS-CoV-2 compound
MOL009052	Carboxylic acids and derivatives	Predicted anti-SARS-CoV-2 compound
MOL009062	Flavonoids	Predicted anti-SARS-CoV-2 compound
MOL009069	Flavonoids	Predicted anti-SARS-CoV-2 compound
MOL009070	Flavonoids	Predicted anti-SARS-CoV-2 compound
MOL009126	Tannins	Predicted anti-SARS-CoV-2 compound
MOL009137	Cinchona alkaloids	Predicted anti-SARS-CoV-2 compound
MOL009158	Flavonoids	Predicted anti-SARS-CoV-2 compound
MOL009159	Flavonoids	Predicted anti-SARS-CoV-2 compound
MOL009163	Flavonoids	Predicted anti-SARS-CoV-2 compound
MOL009249	Fatty Acyls	Predicted anti-SARS-CoV-2 compound
MOL009278	Flavonoids	Predicted anti-SARS-CoV-2 compound
MOL009280	Flavonoids	Predicted anti-SARS-CoV-2 compound
MOL009281	Flavonoids	Predicted anti-SARS-CoV-2 compound
MOL009282	Flavonoids	Predicted anti-SARS-CoV-2 compound
MOL009292	Flavonoids	Predicted anti-SARS-CoV-2 compound
MOL009295	Harmala alkaloids	Predicted anti-SARS-CoV-2 compound
MOL009296	Prenol lipids	Predicted anti-SARS-CoV-2 compound
MOL009297	Flavonoids	Predicted anti-SARS-CoV-2 compound
MOL009308	Flavonoids	Predicted anti-SARS-CoV-2 compound
MOL009309	Flavonoids	Predicted anti-SARS-CoV-2 compound
MOL009327	Phthalide isoquinolines	Predicted anti-SARS-CoV-2 compound
MOL009330	Phthalide isoquinolines	Predicted anti-SARS-CoV-2 compound
MOL009334	Isoquinolines and derivatives	Predicted anti-SARS-CoV-2 compound
MOL009335	Erythrina alkaloids	Predicted anti-SARS-CoV-2 compound
MOL009336	Phthalide isoquinolines	Predicted anti-SARS-CoV-2 compound
MOL009356	Flavonoids	Predicted anti-SARS-CoV-2 compound
MOL009385	Stemona alkaloids	Predicted anti-SARS-CoV-2 compound
MOL009413	Pyrroloazepines	Predicted anti-SARS-CoV-2 compound
MOL009415	Pyrroloazepines	Predicted anti-SARS-CoV-2 compound
MOL009435	Stemona alkaloids	Predicted anti-SARS-CoV-2 compound
MOL009441	Stemona alkaloids	Predicted anti-SARS-CoV-2 compound
MOL009457	Organooxygen compounds	Predicted anti-SARS-CoV-2 compound
MOL009458	Tropones	Predicted anti-SARS-CoV-2 compound
MOL009532	Organooxygen compounds	Predicted anti-SARS-CoV-2 compound
MOL009547	Prenol lipids	Predicted anti-SARS-CoV-2 compound
MOL009553	Prenol lipids	Predicted anti-SARS-CoV-2 compound
MOL009560	Prenol lipids	Predicted anti-SARS-CoV-2 compound
MOL009573	Steroids and steroid derivatives	Predicted anti-SARS-CoV-2 compound
MOL009574	Pyrimidine nucleosides	Predicted anti-SARS-CoV-2 compound
MOL009577	Naphthacenes	Predicted anti-SARS-CoV-2 compound
MOL009595	Diazines	Predicted anti-SARS-CoV-2 compound
MOL009650	Tropane alkaloids	Predicted anti-SARS-CoV-2 compound
MOL009660	Prenol lipids	Predicted anti-SARS-CoV-2 compound
MOL009720	Isoflavonoids	Predicted anti-SARS-CoV-2 compound
MOL009722	Pteridines and derivatives	Predicted anti-SARS-CoV-2 compound
MOL009737	Organooxygen compounds	Predicted anti-SARS-CoV-2 compound
MOL009754	Flavonoids	Predicted anti-SARS-CoV-2 compound
MOL009773	Flavonoids	Predicted anti-SARS-CoV-2 compound
MOL009774	Flavonoids	Predicted anti-SARS-CoV-2 compound
MOL009799	Flavonoids	Predicted anti-SARS-CoV-2 compound
MOL009832	Carboxylic acids and derivatives	Predicted anti-SARS-CoV-2 compound
MOL009846	Flavonoids	Predicted anti-SARS-CoV-2 compound
MOL009847	Flavonoids	Predicted anti-SARS-CoV-2 compound
MOL009998	Coumarins and derivatives	Predicted anti-SARS-CoV-2 compound
MOL009999	Prenol lipids	Predicted anti-SARS-CoV-2 compound
MOL010026	Pyrrolizidines	Predicted anti-SARS-CoV-2 compound
MOL010121	Carboxylic acids and derivatives	Predicted anti-SARS-CoV-2 compound
MOL010122	Carboxylic acids and derivatives	Predicted anti-SARS-CoV-2 compound
MOL010155	Pyrans	Predicted anti-SARS-CoV-2 compound
MOL010158	Benzopyrans	Predicted anti-SARS-CoV-2 compound
MOL010159	Flavonoids	Predicted anti-SARS-CoV-2 compound
MOL010160	Flavonoids	Predicted anti-SARS-CoV-2 compound
MOL010168	Flavonoids	Predicted anti-SARS-CoV-2 compound
MOL010172	Flavonoids	Predicted anti-SARS-CoV-2 compound
MOL010184	Steroids and steroid derivatives	Predicted anti-SARS-CoV-2 compound
MOL010245	Flavonoids	Predicted anti-SARS-CoV-2 compound
MOL010246	Flavonoids	Predicted anti-SARS-CoV-2 compound
MOL010434	Flavonoids	Predicted anti-SARS-CoV-2 compound
MOL010435	Flavonoids	Predicted anti-SARS-CoV-2 compound
MOL010469	Flavonoids	Predicted anti-SARS-CoV-2 compound
MOL010476	Fatty Acyls	Predicted anti-SARS-CoV-2 compound
MOL010494	Benzopyrans	Predicted anti-SARS-CoV-2 compound
MOL010496	Benzopyrans	Predicted anti-SARS-CoV-2 compound
MOL010502	Pyrans	Predicted anti-SARS-CoV-2 compound
MOL010538	Coumarins and derivatives	Predicted anti-SARS-CoV-2 compound
MOL010565	Anthracenes	Predicted anti-SARS-CoV-2 compound
MOL010578	Carboxylic acids and derivatives	Predicted anti-SARS-CoV-2 compound
MOL010592	Prenol lipids	Predicted anti-SARS-CoV-2 compound
MOL010594	Coumarinolignans	Predicted anti-SARS-CoV-2 compound
MOL010614	Carboxylic acids and derivatives	Predicted anti-SARS-CoV-2 compound
MOL010692	Organooxygen compounds	Predicted anti-SARS-CoV-2 compound
MOL010693	Organooxygen compounds	Predicted anti-SARS-CoV-2 compound
MOL010738	Tannins	Predicted anti-SARS-CoV-2 compound
MOL010854	Carboxylic acids and derivatives	Predicted anti-SARS-CoV-2 compound
MOL010864	Flavonoids	Predicted anti-SARS-CoV-2 compound
MOL010873	2-arylbenzofuran flavonoids	Predicted anti-SARS-CoV-2 compound
MOL010907	Aporphines	Predicted anti-SARS-CoV-2 compound
MOL010917	Aporphines	Predicted anti-SARS-CoV-2 compound
MOL010963	Flavonoids	Predicted anti-SARS-CoV-2 compound
MOL010965	Benzene and substituted derivatives	Predicted anti-SARS-CoV-2 compound
MOL010972	Flavonoids	Predicted anti-SARS-CoV-2 compound
MOL010974	Benzene and substituted derivatives	Predicted anti-SARS-CoV-2 compound
MOL011083	Isoflavonoids	Predicted anti-SARS-CoV-2 compound
MOL011091	Tropane alkaloids	Predicted anti-SARS-CoV-2 compound
MOL011094	Coumarins and derivatives	Predicted anti-SARS-CoV-2 compound
MOL011118	Flavonoids	Predicted anti-SARS-CoV-2 compound
MOL011121	Flavonoids	Predicted anti-SARS-CoV-2 compound
MOL011145	Purine nucleosides	Predicted anti-SARS-CoV-2 compound
MOL011323	Flavonoids	Predicted anti-SARS-CoV-2 compound
MOL011327	Flavonoids	Predicted anti-SARS-CoV-2 compound
MOL011337	Flavonoids	Predicted anti-SARS-CoV-2 compound
MOL011388	Flavonoids	Predicted anti-SARS-CoV-2 compound
MOL011457	Flavonoids	Predicted anti-SARS-CoV-2 compound
MOL011468	Lignan glycosides	Predicted anti-SARS-CoV-2 compound
MOL011478	Tropane alkaloids	Predicted anti-SARS-CoV-2 compound
MOL011491	Benzene and substituted derivatives	Predicted anti-SARS-CoV-2 compound
MOL011520	Prenol lipids	Predicted anti-SARS-CoV-2 compound
MOL011522	Carboxylic acids and derivatives	Predicted anti-SARS-CoV-2 compound
MOL011525	Tropane alkaloids	Predicted anti-SARS-CoV-2 compound
MOL011533	Tropane alkaloids	Predicted anti-SARS-CoV-2 compound
MOL011550	Flavonoids	Predicted anti-SARS-CoV-2 compound
MOL011569	Flavonoids	Predicted anti-SARS-CoV-2 compound
MOL011580	Flavonoids	Predicted anti-SARS-CoV-2 compound
MOL011597	Flavonoids	Predicted anti-SARS-CoV-2 compound
MOL011604	Flavonoids	Predicted anti-SARS-CoV-2 compound
MOL011616	Flavonoids	Predicted anti-SARS-CoV-2 compound
MOL011621	Flavonoids	Predicted anti-SARS-CoV-2 compound
MOL011680	Benzodioxanes	Predicted anti-SARS-CoV-2 compound
MOL011681	Benzodioxanes	Predicted anti-SARS-CoV-2 compound
MOL011682	Benzodioxanes	Predicted anti-SARS-CoV-2 compound
MOL011684	Pteridines and derivatives	Predicted anti-SARS-CoV-2 compound
MOL011686	Isoflavonoids	Predicted anti-SARS-CoV-2 compound
MOL011687	Isoflavonoids	Predicted anti-SARS-CoV-2 compound
MOL011688	Isoflavonoids	Predicted anti-SARS-CoV-2 compound
MOL011731	Benzopyrans	Predicted anti-SARS-CoV-2 compound
MOL011732	Coumarins and derivatives	Predicted anti-SARS-CoV-2 compound
MOL011734	Benzopyrans	Predicted anti-SARS-CoV-2 compound
MOL011736	Benzopyrans	Predicted anti-SARS-CoV-2 compound
MOL011753	Benzopyrans	Predicted anti-SARS-CoV-2 compound
MOL011762	Flavonoids	Predicted anti-SARS-CoV-2 compound
MOL011787	Isoflavonoids	Predicted anti-SARS-CoV-2 compound
MOL011791	Isoflavonoids	Predicted anti-SARS-CoV-2 compound
MOL011792	Isoflavonoids	Predicted anti-SARS-CoV-2 compound
MOL011796	Isoflavonoids	Predicted anti-SARS-CoV-2 compound
MOL011811	Flavonoids	Predicted anti-SARS-CoV-2 compound
MOL011869	2-arylbenzofuran flavonoids	Predicted anti-SARS-CoV-2 compound
MOL011905	Flavonoids	Predicted anti-SARS-CoV-2 compound
MOL011937	Pyrrolines	Predicted anti-SARS-CoV-2 compound
MOL011949	Benzene and substituted derivatives	Predicted anti-SARS-CoV-2 compound
MOL011953	Flavonoids	Predicted anti-SARS-CoV-2 compound
MOL011954	Flavonoids	Predicted anti-SARS-CoV-2 compound
MOL011959	Macrolactams	Predicted anti-SARS-CoV-2 compound
MOL011962	Coumarins and derivatives	Predicted anti-SARS-CoV-2 compound
MOL011964	Organooxygen compounds	Predicted anti-SARS-CoV-2 compound
MOL012097	Flavonoids	Predicted anti-SARS-CoV-2 compound
MOL012100	Flavonoids	Predicted anti-SARS-CoV-2 compound
MOL012101	Flavonoids	Predicted anti-SARS-CoV-2 compound
MOL012105	Flavonoids	Predicted anti-SARS-CoV-2 compound
MOL012108	Flavonoids	Predicted anti-SARS-CoV-2 compound
MOL012143	Flavonoids	Predicted anti-SARS-CoV-2 compound
MOL012209	Organooxygen compounds	Predicted anti-SARS-CoV-2 compound
MOL012213	Flavonoids	Predicted anti-SARS-CoV-2 compound
MOL012240	Flavonoids	Predicted anti-SARS-CoV-2 compound
MOL012242	Flavonoids	Predicted anti-SARS-CoV-2 compound
MOL012243	Flavonoids	Predicted anti-SARS-CoV-2 compound
MOL012247	Flavonoids	Predicted anti-SARS-CoV-2 compound
MOL012248	Flavonoids	Predicted anti-SARS-CoV-2 compound
MOL012250	Flavonoids	Predicted anti-SARS-CoV-2 compound
MOL012251	Flavonoids	Predicted anti-SARS-CoV-2 compound
MOL012266	Flavonoids	Predicted anti-SARS-CoV-2 compound
MOL012267	Flavonoids	Predicted anti-SARS-CoV-2 compound
MOL012286	Isoflavonoids	Predicted anti-SARS-CoV-2 compound
MOL012297	Isoflavonoids	Predicted anti-SARS-CoV-2 compound
MOL012301	Prenol lipids	Predicted anti-SARS-CoV-2 compound
MOL012440	Flavonoids	Predicted anti-SARS-CoV-2 compound
MOL012516	Prenol lipids	Predicted anti-SARS-CoV-2 compound
MOL012543	Flavonoids	Predicted anti-SARS-CoV-2 compound
MOL012544	Flavonoids	Predicted anti-SARS-CoV-2 compound
MOL012545	Flavonoids	Predicted anti-SARS-CoV-2 compound
MOL012546	Flavonoids	Predicted anti-SARS-CoV-2 compound
MOL012588	Coumarins and derivatives	Predicted anti-SARS-CoV-2 compound
MOL012600	Flavonoids	Predicted anti-SARS-CoV-2 compound
MOL012603	Flavonoids	Predicted anti-SARS-CoV-2 compound
MOL012614	Flavonoids	Predicted anti-SARS-CoV-2 compound
MOL012616	Flavonoids	Predicted anti-SARS-CoV-2 compound
MOL012690	Flavonoids	Predicted anti-SARS-CoV-2 compound
MOL012691	Flavonoids	Predicted anti-SARS-CoV-2 compound
MOL012702	Flavonoids	Predicted anti-SARS-CoV-2 compound
MOL012705	Flavonoids	Predicted anti-SARS-CoV-2 compound
MOL012706	Flavonoids	Predicted anti-SARS-CoV-2 compound
MOL012710	Flavonoids	Predicted anti-SARS-CoV-2 compound
MOL012713	Flavonoids	Predicted anti-SARS-CoV-2 compound
MOL012714	2-arylbenzofuran flavonoids	Predicted anti-SARS-CoV-2 compound
MOL012719	2-arylbenzofuran flavonoids	Predicted anti-SARS-CoV-2 compound
MOL012720	Flavonoids	Predicted anti-SARS-CoV-2 compound
MOL012722	Flavonoids	Predicted anti-SARS-CoV-2 compound
MOL012724	2-arylbenzofuran flavonoids	Predicted anti-SARS-CoV-2 compound
MOL012725	2-arylbenzofuran flavonoids	Predicted anti-SARS-CoV-2 compound
MOL012729	2-arylbenzofuran flavonoids	Predicted anti-SARS-CoV-2 compound
MOL012762	Diarylheptanoids	Predicted anti-SARS-CoV-2 compound
MOL012781	Flavonoids	Predicted anti-SARS-CoV-2 compound
MOL012782	Flavonoids	Predicted anti-SARS-CoV-2 compound
MOL012786	Flavonoids	Predicted anti-SARS-CoV-2 compound
MOL012788	Flavonoids	Predicted anti-SARS-CoV-2 compound
MOL012792	Flavonoids	Predicted anti-SARS-CoV-2 compound
MOL012794	Flavonoids	Predicted anti-SARS-CoV-2 compound
MOL012798	Flavonoids	Predicted anti-SARS-CoV-2 compound
MOL012800	Flavonoids	Predicted anti-SARS-CoV-2 compound
MOL012809	Pyrimidine nucleotides	Predicted anti-SARS-CoV-2 compound
MOL012810	Purine nucleotides	Predicted anti-SARS-CoV-2 compound
MOL012818	Purine nucleotides	Predicted anti-SARS-CoV-2 compound
MOL012820	Pyrimidine nucleotides	Predicted anti-SARS-CoV-2 compound
MOL012901	Carboxylic acids and derivatives	Predicted anti-SARS-CoV-2 compound
MOL012933	Phenanthrenes and derivatives	Predicted anti-SARS-CoV-2 compound
MOL012934	Isoflavonoids	Predicted anti-SARS-CoV-2 compound
MOL012950	Purine nucleotides	Predicted anti-SARS-CoV-2 compound
MOL012951	Purine nucleotides	Predicted anti-SARS-CoV-2 compound
MOL012952	Organooxygen compounds	Predicted anti-SARS-CoV-2 compound
MOL012956	Carboxylic acids and derivatives	Predicted anti-SARS-CoV-2 compound
MOL012972	Prenol lipids	Predicted anti-SARS-CoV-2 compound
MOL012973	Carboxylic acids and derivatives	Predicted anti-SARS-CoV-2 compound
MOL012974	Aporphines	Predicted anti-SARS-CoV-2 compound
MOL012997	Imidazopyrimidines	Predicted anti-SARS-CoV-2 compound
MOL013015	Flavonoids	Predicted anti-SARS-CoV-2 compound
MOL013016	Flavonoids	Predicted anti-SARS-CoV-2 compound
MOL013021	Flavonoids	Predicted anti-SARS-CoV-2 compound
MOL013037	Benzopyrans	Predicted anti-SARS-CoV-2 compound
MOL013049	Pyrimidine nucleotides	Predicted anti-SARS-CoV-2 compound
MOL013061	Flavonoids	Predicted anti-SARS-CoV-2 compound
MOL013066	Flavonoids	Predicted anti-SARS-CoV-2 compound
MOL013068	Flavonoids	Predicted anti-SARS-CoV-2 compound
MOL013070	Flavonoids	Predicted anti-SARS-CoV-2 compound
MOL013071	Flavonoids	Predicted anti-SARS-CoV-2 compound
MOL013072	Flavonoids	Predicted anti-SARS-CoV-2 compound
MOL013074	Coumarins and derivatives	Predicted anti-SARS-CoV-2 compound
MOL013075	Coumarins and derivatives	Predicted anti-SARS-CoV-2 compound
MOL013076	Coumarins and derivatives	Predicted anti-SARS-CoV-2 compound
MOL013077	Coumarins and derivatives	Predicted anti-SARS-CoV-2 compound
MOL013079	Coumarins and derivatives	Predicted anti-SARS-CoV-2 compound
MOL013080	Coumarins and derivatives	Predicted anti-SARS-CoV-2 compound
MOL013083	Coumarins and derivatives	Predicted anti-SARS-CoV-2 compound
MOL013086	Coumarins and derivatives	Predicted anti-SARS-CoV-2 compound
MOL013087	Coumarins and derivatives	Predicted anti-SARS-CoV-2 compound
MOL013090	Coumarins and derivatives	Predicted anti-SARS-CoV-2 compound
MOL013092	Coumarins and derivatives	Predicted anti-SARS-CoV-2 compound
MOL013096	Coumarins and derivatives	Predicted anti-SARS-CoV-2 compound
MOL013097	Coumarins and derivatives	Predicted anti-SARS-CoV-2 compound
MOL013098	Coumarins and derivatives	Predicted anti-SARS-CoV-2 compound
MOL013100	Coumarins and derivatives	Predicted anti-SARS-CoV-2 compound
MOL013101	Coumarins and derivatives	Predicted anti-SARS-CoV-2 compound
MOL013104	Purine nucleotides	Predicted anti-SARS-CoV-2 compound
MOL013105	Coumarins and derivatives	Predicted anti-SARS-CoV-2 compound
MOL013139	Pyridines and derivatives	Predicted anti-SARS-CoV-2 compound
MOL013141	Carboxylic acids and derivatives	Predicted anti-SARS-CoV-2 compound
MOL013156	Carboxylic acids and derivatives	Predicted anti-SARS-CoV-2 compound
MOL013157	Carboxylic acids and derivatives	Predicted anti-SARS-CoV-2 compound
MOL013170	Flavonoids	Predicted anti-SARS-CoV-2 compound
MOL013176	Coumarins and derivatives	Predicted anti-SARS-CoV-2 compound
MOL013177	Coumarins and derivatives	Predicted anti-SARS-CoV-2 compound
MOL013179	Flavonoids	Predicted anti-SARS-CoV-2 compound
MOL013195	Aporphines	Predicted anti-SARS-CoV-2 compound
MOL013253	Flavonoids	Predicted anti-SARS-CoV-2 compound
MOL013277	Flavonoids	Predicted anti-SARS-CoV-2 compound
MOL013278	Flavonoids	Predicted anti-SARS-CoV-2 compound
MOL013279	Flavonoids	Predicted anti-SARS-CoV-2 compound
MOL013287	Indoles and derivatives	Predicted anti-SARS-CoV-2 compound
MOL013304	Tetrahydroisoquinolines	Predicted anti-SARS-CoV-2 compound
MOL013306	Flavonoids	Predicted anti-SARS-CoV-2 compound
MOL013307	Flavonoids	Predicted anti-SARS-CoV-2 compound
MOL013309	Isoflavonoids	Predicted anti-SARS-CoV-2 compound
MOL013322	Organooxygen compounds	Predicted anti-SARS-CoV-2 compound
MOL013323	Organooxygen compounds	Predicted anti-SARS-CoV-2 compound
MOL013324	Benzopyrans	Predicted anti-SARS-CoV-2 compound
MOL013326	Carboxylic acids and derivatives	Predicted anti-SARS-CoV-2 compound
MOL013333	Flavonoids	Predicted anti-SARS-CoV-2 compound
MOL013341	Isoflavonoids	Predicted anti-SARS-CoV-2 compound
MOL013343	Isoflavonoids	Predicted anti-SARS-CoV-2 compound
MOL013382	Coumarins and derivatives	Predicted anti-SARS-CoV-2 compound
MOL013417	NA	Predicted anti-SARS-CoV-2 compound
MOL013430	Coumarins and derivatives	Predicted anti-SARS-CoV-2 compound
MOL013433	Coumarins and derivatives	Predicted anti-SARS-CoV-2 compound
CHEMBL10835	Benzene and substituted derivatives	Active set compound
CHEMBL109	Fatty Acyls	Active set compound
CHEMBL1186894	Naphthacenes	Active set compound
CHEMBL119	Diazanaphthalenes	Active set compound
CHEMBL1200675	Stilbenes	Active set compound
CHEMBL1201746	Carboxylic acids and derivatives	Active set compound
CHEMBL1205	Carboxylic acids and derivatives	Active set compound
CHEMBL1214827	Benzene and substituted derivatives	Active set compound
CHEMBL123292	Pyridines and derivatives	Active set compound
CHEMBL1234354	Pyridines and derivatives	Active set compound
CHEMBL1237	Carboxylic acids and derivatives	Active set compound
CHEMBL124660	Diazinanes	Active set compound
CHEMBL1301049	Benzene and substituted derivatives	Active set compound
CHEMBL1357648	Quinolines and derivatives	Active set compound
CHEMBL137648	Organooxygen compounds	Active set compound
CHEMBL1431	Organonitrogen compounds	Active set compound
CHEMBL1435413	Cinchona alkaloids	Active set compound
CHEMBL1448	Benzene and substituted derivatives	Active set compound
CHEMBL1448187	Benzothiazines	Active set compound
CHEMBL149201	Indoles and derivatives	Active set compound
CHEMBL154745	Imidazopyridines	Active set compound
CHEMBL1560	Carboxylic acids and derivatives	Active set compound
CHEMBL1562779	Furans	Active set compound
CHEMBL1565817	Cephalotaxus alkaloids	Active set compound
CHEMBL1624459	Diazanaphthalenes	Active set compound
CHEMBL1690	Quinolines and derivatives	Active set compound
CHEMBL1713	Benzothiazines	Active set compound
CHEMBL17645	Naphthalenes	Active set compound
CHEMBL178	Anthracyclines	Active set compound
CHEMBL187709	Stilbenes	Active set compound
CHEMBL188678	Benzothiophenes	Active set compound
CHEMBL1922094	Thienopyrimidines	Active set compound
CHEMBL196666	Indoles and derivatives	Active set compound
CHEMBL2074689	Dibenzocycloheptenes	Active set compound
CHEMBL208943	Anthracenes	Active set compound
CHEMBL209569	Diazinanes	Active set compound
CHEMBL2134545	Quinolines and derivatives	Active set compound
CHEMBL2178735	Benzene and substituted derivatives	Active set compound
CHEMBL2218926	Benzene and substituted derivatives	Active set compound
CHEMBL2333770	Organooxygen compounds	Active set compound
CHEMBL254578	Phenylpropanoic acids	Active set compound
CHEMBL254760	Benzene and substituted derivatives	Active set compound
CHEMBL264373	Benzene and substituted derivatives	Active set compound
CHEMBL270515	Carboxylic acids and derivatives	Active set compound
CHEMBL270995	Carboxylic acids and derivatives	Active set compound
CHEMBL274619	Pteridines and derivatives	Active set compound
CHEMBL286494	Pyrenes	Active set compound
CHEMBL292187	Diazinanes	Active set compound
CHEMBL296419	Benzimidazoles	Active set compound
CHEMBL300389	Benzene and substituted derivatives	Active set compound
CHEMBL301499	Nucleoside and nucleotide analogues	Active set compound
CHEMBL3039525	Organooxygen compounds	Active set compound
CHEMBL312225	Piperidines	Active set compound
CHEMBL3349001	Azoles	Active set compound
CHEMBL3393171	Thienopyridines	Active set compound
CHEMBL3407547	Carboxylic acids and derivatives	Active set compound
CHEMBL34259	Carboxylic acids and derivatives	Active set compound
CHEMBL3622372	Organonitrogen compounds	Active set compound
CHEMBL365141	Steroids and steroid derivatives	Active set compound
CHEMBL374107	Triazolopyrimidines	Active set compound
CHEMBL374632	Coumarins and derivatives	Active set compound
CHEMBL3746912	Diazanaphthalenes	Active set compound
CHEMBL3747513	Indoles and derivatives	Active set compound
CHEMBL3752910	Benzene and substituted derivatives	Active set compound
CHEMBL3781415	Diazines	Active set compound
CHEMBL3913746	Diazines	Active set compound
CHEMBL3989478	Carboxylic acids and derivatives	Active set compound
CHEMBL3989870	Benzene and substituted derivatives	Active set compound
CHEMBL4065616	Carboxylic acids and derivatives	Active set compound
CHEMBL4073443	Carboxylic acids and derivatives	Active set compound
CHEMBL4109308	Azoles	Active set compound
CHEMBL4125931	Benzazepines	Active set compound
CHEMBL415087	Benzene and substituted derivatives	Active set compound
CHEMBL4226570	Carboxylic acids and derivatives	Active set compound
CHEMBL423112	Carboxylic acids and derivatives	Active set compound
CHEMBL423894	Organonitrogen compounds	Active set compound
CHEMBL4297643	Organonitrogen compounds	Active set compound
CHEMBL4303448	Carboxylic acids and derivatives	Active set compound
CHEMBL4303522	Benzene and substituted derivatives	Active set compound
CHEMBL4303559	Diazanaphthalenes	Active set compound
CHEMBL4303578	Carboxylic acids and derivatives	Active set compound
CHEMBL4303620	Organonitrogen compounds	Active set compound
CHEMBL4303649	Piperidines	Active set compound
CHEMBL4303672	Oxanes	Active set compound
CHEMBL4303781	Isoindoles and derivatives	Active set compound
CHEMBL4303782	Stilbenes	Active set compound
CHEMBL4303784	Carboxylic acids and derivatives	Active set compound
CHEMBL4303785	Peptidomimetics	Active set compound
CHEMBL450786	Indoles and derivatives	Active set compound
CHEMBL483243	Imidazopyrimidines	Active set compound
CHEMBL50	Flavonoids	Active set compound
CHEMBL507100	Aporphines	Active set compound
CHEMBL52440	Morphinans	Active set compound
CHEMBL529	Organooxygen compounds	Active set compound
CHEMBL53325	Tetralins	Active set compound
CHEMBL535650	Quinolines and derivatives	Active set compound
CHEMBL564131	Carboxylic acids and derivatives	Active set compound
CHEMBL583194	Indoles and derivatives	Active set compound
CHEMBL587723	Pyrroles	Active set compound
CHEMBL595	Phenol ethers	Active set compound
CHEMBL64925	Carboxylic acids and derivatives	Active set compound
CHEMBL682	Quinolines and derivatives	Active set compound
CHEMBL78150	Benzene and substituted derivatives	Active set compound
CHEMBL80713	Imidazopyrimidines	Active set compound
CHEMBL866	Isocoumarans	Active set compound

## Sheet: Table S6
aPredicted_hits	b3CLpro_Affinity (kcal/mol)	cRdRp_Affinity (kcal/mol)	dProbable_targets
MOL013068	-7.17778	-6.05556	3CLpro, RdRp
MOL012794	-7.33333	-5.72222	3CLpro, RdRp
MOL012588	-7.08889	-5.34444	3CLpro, RdRp
MOL011118	-7.45556	-6.8	3CLpro, RdRp
MOL007174	-7.28889	-6.15556	3CLpro, RdRp
MOL006096	-7.33333	-6.15556	3CLpro, RdRp
MOL003866	-7.1	-5.86667	3CLpro, RdRp
MOL003199	-7.81111	-5.78889	3CLpro, RdRp
MOL005780	-7.05556	-6.65556	3CLpro, RdRp
MOL000466	-7.91111	-6.66667	3CLpro, RdRp
MOL008436	-7.65556	-6.47778	3CLpro, RdRp
MOL013156	-7.3	-5.51111	3CLpro, RdRp
MOL004938	-7.55556	-6.86667	3CLpro, RdRp
MOL002051	-7.74444	-6.14444	3CLpro, RdRp
MOL003598	-7.38889	-5.84444	3CLpro, RdRp
MOL003730	-7.12222	-5.73333	3CLpro, RdRp
MOL005046	-7.27778	-5.31111	3CLpro, RdRp
MOL011964	-7.31111	-5.37778	3CLpro, RdRp
MOL012792	-8.6	-7.47778	3CLpro, RdRp
MOL009309	-7.66667	-6.07778	3CLpro, RdRp
MOL011094	-7.55556	-6.07778	3CLpro, RdRp
MOL004401	-7.96667	-7.26667	3CLpro, RdRp
MOL002511	-7.71111	-6.6	3CLpro, RdRp
MOL013066	-7.68889	-6.2	3CLpro, RdRp
MOL011681	-7.12222	-5.71111	3CLpro, RdRp
MOL008428	-7.08889	-5.47778	3CLpro, RdRp
MOL003862	-7.05556	-5.61111	3CLpro, RdRp
MOL011962	-7.76667	-6.9	3CLpro, RdRp
MOL004178	-7.45556	-5.93333	3CLpro, RdRp
MOL001712	-8.07778	-5.5	3CLpro, RdRp
MOL003569	-7.57778	-6.6	3CLpro, RdRp
MOL007155	-7.07778	-5.33333	3CLpro, RdRp
MOL002037	-8.81111	-7.31111	3CLpro, RdRp
MOL012545	-7.83333	-6.33333	3CLpro, RdRp
MOL003861	-7.17778	-5.65556	3CLpro, RdRp
MOL007152	-7.27778	-5.41111	3CLpro, RdRp
MOL007151	-7.17778	-5.44444	3CLpro, RdRp
MOL009308	-7.82222	-5.86667	3CLpro, RdRp
MOL003859	-7.05556	-5.55556	3CLpro, RdRp
MOL007415	-7.38889	-5.73333	3CLpro, RdRp
MOL008377	-7.51111	-6.31111	3CLpro, RdRp
MOL007150	-7.1	-5.33333	3CLpro, RdRp
MOL000561	-7.67778	-5.94444	3CLpro, RdRp
MOL013061	-7.55556	-6.2	3CLpro, RdRp
MOL004852	-7.24444	-6.12222	3CLpro, RdRp
MOL000445	-7.1	-5.88889	3CLpro, RdRp
MOL005034	-7.51111	-5.65556	3CLpro, RdRp
MOL002776	-7.41111	-6.34444	3CLpro, RdRp
MOL003542	-7.03333	-5.58889	3CLpro, RdRp
MOL003728	-7.43333	-6.37778	3CLpro, RdRp
MOL000010	-8.07778	-7.05556	3CLpro, RdRp
MOL002931	-7.27778	-6.53333	3CLpro, RdRp
MOL007982	-7.6	-5.52222	3CLpro, RdRp
MOL000553	-7.64444	-5.6	3CLpro, RdRp
MOL005017	-7.11111	-5.66667	3CLpro, RdRp
MOL004936	-7.04444	-5.37778	3CLpro, RdRp
MOL011621	-8.3	-7.5	3CLpro, RdRp
MOL007120	-7.31111	-5.47778	3CLpro, RdRp
MOL000437	-7.38889	-6.08889	3CLpro, RdRp
MOL002761	-7.55556	-5.47778	3CLpro, RdRp
MOL002035	-7.16667	-6.27778	3CLpro, RdRp
MOL010972	-8.52222	-6.21111	3CLpro, RdRp
MOL009295	-7.02222	-5.34444	3CLpro, RdRp
MOL004931	-7.14444	-5.68889	3CLpro, RdRp
MOL007979	-7.55556	-6.14444	3CLpro, RdRp
MOL002509	-8.02222	-7.12222	3CLpro, RdRp
MOL010172	-7.92222	-5.85556	3CLpro, RdRp
MOL007070	-7.23333	-5.45556	3CLpro, RdRp
MOL003438	-7.3	-5.71111	3CLpro, RdRp
MOL006086	-8.14444	-6.28889	3CLpro, RdRp
MOL013333	-7.9	-6.45556	3CLpro, RdRp
MOL013037	-7.01111	-7.34444	3CLpro, RdRp
MOL005010	-7.11111	-6.04444	3CLpro, RdRp
MOL007067	-7.05556	-5.41111	3CLpro, RdRp
MOL009282	-7.97778	-6.24444	3CLpro, RdRp
MOL012788	-7.41111	-7.11111	3CLpro, RdRp
MOL007061	-7.04444	-5.34444	3CLpro, RdRp
MOL003429	-7.14444	-5.6	3CLpro, RdRp
MOL004930	-7.43333	-5.86667	3CLpro, RdRp
MOL013100	-7.16667	-5.76667	3CLpro, RdRp
MOL007932	-8.14444	-6.46667	3CLpro, RdRp
MOL010168	-7.35556	-5.82222	3CLpro, RdRp
MOL001000	-7.7	-6.38889	3CLpro, RdRp
MOL001698	-7.57778	-6.16667	3CLpro, RdRp
MOL012543	-7.08889	-5.83333	3CLpro, RdRp
MOL005005	-7.32222	-6.04444	3CLpro, RdRp
MOL004925	-7.74444	-6.45556	3CLpro, RdRp
MOL006085	-8.45556	-7.11111	3CLpro, RdRp
MOL004838	-7.03333	-5.53333	3CLpro, RdRp
MOL009281	-7.3	-5.65556	3CLpro, RdRp
MOL000999	-7.66667	-5.48889	3CLpro, RdRp
MOL007046	-7.34444	-5.52222	3CLpro, RdRp
MOL007045	-7.13333	-5.51111	3CLpro, RdRp
MOL000009	-7.76667	-6.66667	3CLpro, RdRp
MOL004450	-7.24444	-5.41111	3CLpro, RdRp
MOL011616	-7.08889	-6.87778	3CLpro, RdRp
MOL003712	-7.15556	-5.61111	3CLpro, RdRp
MOL000998	-7.93333	-6.23333	3CLpro, RdRp
MOL000423	-7.43333	-6.11111	3CLpro, RdRp
MOL002756	-7.04444	-5.84444	3CLpro, RdRp
MOL005001	-7.22222	-5.87778	3CLpro, RdRp
MOL001696	-7.67778	-5.9	3CLpro, RdRp
MOL004828	-7.12222	-5.41111	3CLpro, RdRp
MOL013090	-7.25556	-5.93333	3CLpro, RdRp
MOL002019	-8.16667	-7.05556	3CLpro, RdRp
MOL010963	-7.57778	-6.6	3CLpro, RdRp
MOL004827	-7.33333	-5.62222	3CLpro, RdRp
MOL009280	-8.02222	-6.04444	3CLpro, RdRp
MOL000007	-7.85556	-6.43333	3CLpro, RdRp
MOL004825	-7.23333	-6	3CLpro, RdRp
MOL004884	-7.11111	-5.68889	3CLpro, RdRp
MOL001695	-7.5	-6.18889	3CLpro, RdRp
MOL000791	-7.43333	-5.56667	3CLpro, RdRp
MOL002753	-7.33333	-5.67778	3CLpro, RdRp
MOL000788	-7.82222	-5.64444	3CLpro, RdRp
MOL012786	-7.72222	-5.5	3CLpro, RdRp
MOL004999	-7.87778	-6.32222	3CLpro, RdRp
MOL000006	-7.07778	-5.51111	3CLpro, RdRp
MOL012440	-7.53333	-5.88889	3CLpro, RdRp
MOL000780	-7.58889	-5.65556	3CLpro, RdRp
MOL002008	-7.08889	-5.58889	3CLpro, RdRp
MOL000768	-7.58889	-6.65556	3CLpro, RdRp
MOL002007	-7.88889	-5.66667	3CLpro, RdRp
MOL003159	-8.04444	-6.26667	3CLpro, RdRp
MOL012782	-7.92222	-5.64444	3CLpro, RdRp
MOL006084	-7.98889	-7.63333	3CLpro, RdRp
MOL005696	-8.65556	-6.27778	3CLpro, RdRp
MOL000415	-8.58889	-6.7	3CLpro, RdRp
MOL010155	-7.05556	-5.97778	3CLpro, RdRp
MOL004792	-7.18889	-5.66667	3CLpro, RdRp
MOL000531	-8.66667	-7.35556	3CLpro, RdRp
MOL001946	-7.05556	-5.44444	3CLpro, RdRp
MOL004980	-7.43333	-5.57778	3CLpro, RdRp
MOL003377	-7.4	-6.28889	3CLpro, RdRp
MOL007260	-7.2	-5.9	3CLpro, RdRp
MOL003686	-7.86667	-6.64444	3CLpro, RdRp
MOL009163	-7.61111	-6.65556	3CLpro, RdRp
MOL012781	-7.86667	-6.08889	3CLpro, RdRp
MOL011597	-7.21111	-5.9	3CLpro, RdRp
MOL001677	-7.3	-5.9	3CLpro, RdRp
MOL013075	-7.31111	-5.47778	3CLpro, RdRp
MOL004958	-7.84444	-6.4	3CLpro, RdRp
MOL003345	-7.88889	-5.63333	3CLpro, RdRp
MOL013304	-7.1	-5.4	3CLpro, RdRp
MOL004868	-7.2	-5.81111	3CLpro, RdRp
MOL011580	-7.34444	-6.66667	3CLpro, RdRp
MOL004110	-7.61111	-6.01111	3CLpro, RdRp
MOL007188	-7.6	-6.65556	3CLpro, RdRp
MOL013072	-7.26667	-5.93333	3CLpro, RdRp
MOL001810	-8.33333	-6.58889	3CLpro, RdRp
MOL006473	-7.48889	-5.67778	3CLpro, RdRp
MOL005175	-8.68889	-5.93333	3CLpro, RdRp
MOL011569	-7.64444	-6.66667	3CLpro, RdRp
MOL009799	-7.93333	-6.2	3CLpro, RdRp
MOL005695	-7.42222	-6.96667	3CLpro, RdRp
MOL004440	-7.02222	-5.94444	3CLpro, RdRp
MOL000527	-7.17778	-6.02222	3CLpro, RdRp
MOL006348	-7.18889	-5.45556	3CLpro, RdRp
MOL004099	-7.58889	-6.56667	3CLpro, RdRp
MOL013071	-7.07778	-6.62222	3CLpro, RdRp
MOL007182	-7.63333	-6.1	3CLpro, RdRp
MOL004437	-7.44444	-6.07778	3CLpro, RdRp
MOL001790	-7.37778	-6.86667	3CLpro, RdRp
MOL002714	-7.01111	-5.4	3CLpro, RdRp
MOL000728	-7.14444	-5.78889	3CLpro, RdRp
MOL012972	-7.68889	-5.45556	3CLpro, RdRp
MOL002693	-7.91111	-5.93333	3CLpro, RdRp
MOL003841	-7.3	-5.77778	3CLpro, RdRp
MOL000522	-7.15556	-5.43333	3CLpro, RdRp
MOL008755	-8.05556	-7.07778	3CLpro, RdRp
MOL003671	-7.43333	-6.13333	3CLpro, RdRp
MOL004398	-7.42222	-6.46667	3CLpro, RdRp
MOL007180	-7.12222	-5.98889	3CLpro, RdRp
MOL009754	-7.21111	-6.51111	3CLpro, RdRp
MOL012209	-7.12222	-5.4	3CLpro, RdRp
MOL000727	-7.04444	-6.07778	3CLpro, RdRp
MOL003661	-7.06667	-5.63333	3CLpro, RdRp
MOL011550	-7.51111	-6.86667	3CLpro, RdRp
MOL005174	-9.04444	-5.98889	3CLpro, RdRp
MOL012143	-8.22222	-6.28889	3CLpro, RdRp
MOL013170	-7.38889	-5.65556	3CLpro, RdRp
MOL000702	-7.86667	-5.93333	3CLpro, RdRp
MOL004435	-7.63333	-6.48889	3CLpro, RdRp
MOL003656	-7.03333	-5.73333	3CLpro, RdRp
MOL005694	-7.91111	-6.12222	3CLpro, RdRp
MOL007576	-8.65	-6.57778	3CLpro, RdRp
MOL013070	-8.08889	-5.95556	3CLpro, RdRp
MOL003649	-7.26667	-5.95556	3CLpro, RdRp
MOL000701	-7.97778	-5.8	3CLpro, RdRp
MOL005985	-7.85556	-7.07778	3CLpro, RdRp
MOL011869	-7.12222	-5.45556	3CLpro, RdRp
MOL007878	-7.76667	-6.1	3CLpro, RdRp
MOL000664	-7.02222	-5.88889	3CLpro, RdRp
MOL004391	-7.16667	-5.45556	3CLpro, RdRp
MOL002692	-7.31111	-5.94444	3CLpro, RdRp
MOL000373	-7.3	-5.76667	3CLpro, RdRp
MOL001543	-7.42222	-6.55556	3CLpro, RdRp
MOL000498	-7.21111	-6.05556	3CLpro, RdRp
MOL004386	-7.41111	-5.84444	3CLpro, RdRp
MOL004949	-7.2	-5.67778	3CLpro, RdRp
MOL002367	-7.2	-6.15556	3CLpro, RdRp
MOL004385	-7.38889	-5.8	3CLpro, RdRp
MOL007571	-8.47778	-7.23333	3CLpro, RdRp
MOL009004	-7.07778	-6.11111	3CLpro, RdRp
MOL003630	-7.28889	-5.61111	3CLpro, RdRp
MOL004384	-7.18889	-5.9	3CLpro, RdRp
MOL010578	-7.17778	-5.45556	3CLpro, RdRp
MOL002654	-7.63333	-6.2	3CLpro, RdRp
MOL005166	-7.64444	-5.8	3CLpro, RdRp
MOL004433	-7.31111	-6.43333	3CLpro, RdRp
MOL012105	-7.36667	-6.46667	3CLpro, RdRp
MOL000480	-7.17778	-5.96667	3CLpro, RdRp
MOL010565	-7.04444	-6	3CLpro, RdRp
MOL000470	-7.44444	-5.73333	3CLpro, RdRp
MOL007568	-8.1	-6.77778	3CLpro, RdRp
MOL002651	-7.14444	-5.42222	3CLpro, RdRp
MOL004375	-7.77778	-5.9	3CLpro, RdRp
MOL003158	-8.01111	-6.3	3CLpro, RdRp
MOL012713	-8.13333	-6.42222	3CLpro, RdRp
MOL007862	-7.37778	-5.48889	3CLpro, RdRp
MOL004369	-7.6	-5.8	3CLpro, RdRp
MOL004432	-8.3	-6.07778	3CLpro, RdRp
MOL004368	-8.06667	-5.97778	3CLpro, RdRp
MOL007861	-7.26667	-6.07778	3CLpro, RdRp
MOL009070	-7.81111	-6.48889	3CLpro, RdRp
MOL004425	-7.5	-6.32222	3CLpro, RdRp
MOL004362	-7.65556	-5.87778	3CLpro, RdRp
MOL005093	-8.02222	-6.82222	3CLpro, RdRp
MOL012933	-7.25556	-5.56667	3CLpro, RdRp
MOL011811	-7.44444	-6.34444	3CLpro, RdRp
MOL005576	-7.35556	-6.23333	3CLpro, RdRp
MOL004354	-8.27778	-6.03333	3CLpro, RdRp
MOL009069	-7.27778	-6.33333	3CLpro, RdRp
MOL008983	-7.27778	-6.13333	3CLpro, RdRp
MOL007819	-7.15556	-5.72222	3CLpro, RdRp
MOL007818	-8	-6.56667	3CLpro, RdRp
MOL003137	-7.16667	-6.32222	3CLpro, RdRp
MOL012798	-7.65556	-5.92222	3CLpro, RdRp
MOL008911	-7.2	-6.07778	3CLpro, RdRp
MOL007816	-7.58889	-6.67778	3CLpro, RdRp
MOL009062	-7.24444	-6.32222	3CLpro, RdRp
MOL009038	-7.1	-5.68889	3CLpro, RdRp
MOL004411	-7.4	-5.66667	3CLpro, RdRp
MOL007806	-7.04444	-6.02222	3CLpro, RdRp
MOL012710	-7.52222	-6.07778	3CLpro, RdRp
MOL007778	-7.67778	-6.18889	3CLpro, RdRp
MOL005071	-7.26667	-5.86667	3CLpro, RdRp
MOL012706	-7.43333	-5.55556	3CLpro, RdRp
MOL008908	-7.35556	-6.02222	3CLpro, RdRp
MOL012705	-7.14444	-6.03333	3CLpro, RdRp
MOL005060	-7.44444	-5.67778	3CLpro, RdRp
MOL005053	-7.46667	-6.3	3CLpro, RdRp
MOL008889	-7.23333	-5.91111	3CLpro, RdRp
MOL012702	-7.3	-6.58889	3CLpro, RdRp
MOL008871	-7.36667	-6.13333	3CLpro, RdRp
MOL003051	-8.01111	-7.7	3CLpro, RdRp
MOL002609	-7.02222	-5.48889	3CLpro, RdRp
MOL008496	-7.95556	-5.78889	3CLpro, RdRp
MOL005465	-7.12222	-6.08889	3CLpro, RdRp
MOL011762	-7.6	-6.35556	3CLpro, RdRp
MOL008495	-7.14444	-6.24444	3CLpro, RdRp
MOL008488	-7.03333	-5.46667	3CLpro, RdRp
MOL002587	-7.96667	-5.36667	3CLpro, RdRp
MOL008479	-7.67778	-5.8	3CLpro, RdRp
MOL005231	-7.53333	-5.47778	3CLpro, RdRp
MOL008814	-7.15556	-6.31111	3CLpro, RdRp
MOL012691	-7.77778	-5.64444	3CLpro, RdRp
MOL003009	-7.47778	-7.33333	3CLpro, RdRp
MOL012690	-7.53333	-5.38889	3CLpro, RdRp
MOL012616	-7.44444	-6.54444	3CLpro, RdRp
MOL012614	-8.32222	-6.26667	3CLpro, RdRp
MOL012603	-7.87778	-5.95556	3CLpro, RdRp
MOL002245	-8.44444	-7.75556	3CLpro, RdRp
MOL002241	-7.43333	-6.13333	3CLpro, RdRp
MOL012600	-7.22222	-6.92222	3CLpro, RdRp
MOL011327	-7.2	-7.24444	3CLpro, RdRp
MOL011323	-7.21111	-6.5	3CLpro, RdRp
MOL011121	-7.11111	-6.33333	3CLpro, RdRp
MOL007447	-6.72222	-5.5	RdRp
MOL004939	-6.82222	-5.53333	RdRp
MOL004856	-6.1	-5.37778	RdRp
MOL004402	-6.51111	-5.45556	RdRp
MOL008787	-6.56667	-6.08889	RdRp
MOL008045	-6.3	-5.57778	RdRp
MOL007696	-5.55556	-5.94444	RdRp
MOL009014	-6	-5.54444	RdRp
MOL011682	-6.75556	-5.85556	RdRp
MOL007421	-6.51111	-5.44444	RdRp
MOL012097	-6.45556	-5.37778	RdRp
MOL003184	-6.31111	-5.32222	RdRp
MOL000195	-6.74444	-5.66667	RdRp
MOL008044	-6.54444	-5.47778	RdRp
MOL002514	-6.63333	-5.32222	RdRp
MOL012546	-7	-5.9	RdRp
MOL002861	-6.25556	-5.35556	RdRp
MOL004600	-6.52222	-5.31111	RdRp
MOL008043	-6.73333	-5.47778	RdRp
MOL002823	-6.7	-5.36667	RdRp
MOL002956	-6.91111	-5.56667	RdRp
MOL004853	-6.85556	-5.72222	RdRp
MOL001130	-6.65556	-5.48889	RdRp
MOL000098	-6.9	-5.52222	RdRp
MOL002933	-6.58889	-5.32222	RdRp
MOL004128	-5.57778	-5.43333	RdRp
MOL000011	-6.62222	-5.34444	RdRp
MOL011680	-5.4	-5.42222	RdRp
MOL003858	-6.88889	-5.82222	RdRp
MOL005200	-6.64444	-5.7	RdRp
MOL003857	-6.42222	-5.56667	RdRp
MOL005701	-7	-6.55556	RdRp
MOL013341	-6.66667	-5.91111	RdRp
MOL010184	-6.26667	-5.6	RdRp
MOL003853	-6.45556	-5.92222	RdRp
MOL009720	-6.75556	-5.56667	RdRp
MOL009013	-5.34444	-5.34444	RdRp
MOL004851	-6.66667	-5.74444	RdRp
MOL004399	-6.37778	-5.87778	RdRp
MOL005012	-6.57778	-5.46667	RdRp
MOL000536	-6.67778	-6.46667	RdRp
MOL009292	-6.73333	-5.38889	RdRp
MOL006708	-6.3	-5.75556	RdRp
MOL012544	-6.87778	-5.57778	RdRp
MOL003435	-6.86667	-5.58889	RdRp
MOL000433	-6.35556	-5.66667	RdRp
MOL003716	-6.28889	-5.34444	RdRp
MOL004527	-6.96667	-6	RdRp
MOL002020	-5.3	-6.35556	RdRp
MOL007407	-6.44444	-5.32222	RdRp
MOL004525	-6.73333	-5.62222	RdRp
MOL010160	-5.88889	-5.31111	RdRp
MOL007048	-6.9	-5.7	RdRp
MOL004924	-6.57778	-5.46667	RdRp
MOL011954	-6.93333	-6.1	RdRp
MOL007405	-6.42222	-5.31111	RdRp
MOL009577	-6.46667	-5.62222	RdRp
MOL007656	-6.13333	-5.5	RdRp
MOL007401	-6.58889	-5.36667	RdRp
MOL005184	-6.46667	-5.61111	RdRp
MOL009573	-6.38	-5.97778	RdRp
MOL007374	-6.12222	-5.6	RdRp
MOL000533	-6.65556	-5.72222	RdRp
MOL004915	-7	-5.32222	RdRp
MOL006676	-6.97778	-5.8	RdRp
MOL008785	-6.3	-5.63333	RdRp
MOL002368	-5.45	-5.77778	RdRp
MOL011953	-6.92222	-6.52222	RdRp
MOL004912	-6.9	-5.65556	RdRp
MOL004449	-6.54444	-5.7	RdRp
MOL000008	-6.92222	-5.43333	RdRp
MOL013021	-6.85556	-6.28889	RdRp
MOL002908	-6.73333	-5.32222	RdRp
MOL004883	-6.87778	-5.55556	RdRp
MOL000418	-6.73333	-6	RdRp
MOL006630	-6.97778	-5.45556	RdRp
MOL006618	-6.82222	-5.34444	RdRp
MOL002895	-6.74444	-5.62222	RdRp
MOL008823	-6.4875	-6.07778	RdRp
MOL009278	-6.96667	-5.48889	RdRp
MOL002891	-6.93333	-5.33333	RdRp
MOL001689	-6.44444	-5.31111	RdRp
MOL007336	-6.77778	-5.35556	RdRp
MOL004824	-6.47778	-5.46667	RdRp
MOL002737	-6.93333	-5.56667	RdRp
MOL013016	-6.83333	-6.23333	RdRp
MOL007290	-6.68889	-5.44444	RdRp
MOL003389	-6.52222	-5.4	RdRp
MOL004820	-6.98889	-5.45556	RdRp
MOL013307	-6.72222	-5.4	RdRp
MOL004878	-6.37778	-5.38889	RdRp
MOL006599	-6.74444	-5.35556	RdRp
MOL002728	-6.87778	-6.24444	RdRp
MOL009012	-6.66667	-5.41111	RdRp
MOL012297	-6.48889	-5.43333	RdRp
MOL010873	-6.54444	-5.84444	RdRp
MOL013015	-6.7	-6.33333	RdRp
MOL012762	-6.125	-6.21111	RdRp
MOL009847	-6.64444	-5.35556	RdRp
MOL006585	-6.87778	-5.68889	RdRp
MOL009846	-6.86667	-6.21111	RdRp
MOL004112	-6.5	-5.45556	RdRp
MOL009457	-6.98889	-5.63333	RdRp
MOL001828	-6.95556	-5.5	RdRp
MOL004867	-6.61111	-5.77778	RdRp
MOL003285	-6.93333	-6.2	RdRp
MOL004866	-6.76667	-5.82222	RdRp
MOL004956	-6.63333	-5.57778	RdRp
MOL004865	-6.3	-5.53333	RdRp
MOL009011	-5.875	-5.71111	RdRp
MOL002721	-6.82222	-5.68889	RdRp
MOL004763	-6.84444	-5.41111	RdRp
MOL005986	6.95	-5.7	RdRp
MOL002712	-6.83333	-5.45556	RdRp
MOL009441	-6.51111	-5.38889	RdRp
MOL003673	-6.28889	-5.44444	RdRp
MOL004864	-6.58889	-5.57778	RdRp
MOL000391	-6.5	-5.76667	RdRp
MOL004952	-6.55556	-6.5	RdRp
MOL004093	-6.64444	-5.36667	RdRp
MOL013177	-6.7	-5.32222	RdRp
MOL004863	-6.92222	-5.47778	RdRp
MOL012729	-6.65556	-5.7	RdRp
MOL004083	-6.64444	-5.53333	RdRp
MOL009158	-7	-6.27778	RdRp
MOL004861	-6.26667	-5.45556	RdRp
MOL003227	-6.42222	-5.45556	RdRp
MOL004081	-6.51111	-5.32222	RdRp
MOL004646	-6.46667	-5.34444	RdRp
MOL008229	-6.96667	-5.7	RdRp
MOL004858	-6.63333	-5.55556	RdRp
MOL000376	-6.56667	-5.75556	RdRp
MOL012725	-6.56667	-5.88889	RdRp
MOL003769	-6.53333	-5.44444	RdRp
MOL009336	-6.6	-5.34444	RdRp
MOL004395	-6.83333	-5.56667	RdRp
MOL004857	-6.25556	-5.31111	RdRp
MOL003766	-6.51111	-5.8	RdRp
MOL004393	-6.91111	-5.97778	RdRp
MOL003201	-6.21111	-5.37778	RdRp
MOL004020	-6.93333	-5.6	RdRp
MOL003637	-6.67778	-5.74444	RdRp
MOL009330	-6.73333	-5.64444	RdRp
MOL004950	-6.63333	-5.46667	RdRp
MOL001733	-6.43333	-5.35556	RdRp
MOL004004	-6.98889	-5.5	RdRp
MOL008635	-6.58889	-5.5	RdRp
MOL000354	-6.87778	-5.41111	RdRp
MOL002655	-6.86667	-5.64444	RdRp
MOL003761	-6.83333	-5.64444	RdRp
MOL002356	-6.54444	-5.34444	RdRp
MOL003876	-6.27778	-5.33333	RdRp
MOL004378	-6.63333	-6.44444	RdRp
MOL012724	-6.51111	-5.65556	RdRp
MOL005984	-6.1	-6.36667	RdRp
MOL002322	-6.81111	-5.72222	RdRp
MOL003629	-6.02	-5.91111	RdRp
MOL001541	-6.96667	-5.65556	RdRp
MOL012722	-6.98889	-5.98889	RdRp
MOL002319	-6.82222	-5.74444	RdRp
MOL003760	-6.45556	-5.74444	RdRp
MOL005599	-6.54444	-5.88889	RdRp
MOL001540	-5.94444	-5.94444	RdRp
MOL009003	-5.2	-6.14444	RdRp
MOL002312	-6.81111	-6.52222	RdRp
MOL004377	-6.85556	-5.41111	RdRp
MOL005922	-5.5625	-5.52222	RdRp
MOL010502	-6.83333	-5.65556	RdRp
MOL002620	-4.45556	-5.42222	RdRp
MOL010496	-6.38889	-5.82222	RdRp
MOL005598	-5.84444	-6.27778	RdRp
MOL012719	-6.44444	-5.38889	RdRp
MOL010494	-6.64444	-5.64444	RdRp
MOL004373	-6.66667	-5.6	RdRp
MOL006216	-6.78889	-5.4	RdRp
MOL004370	-6.94444	-5.48889	RdRp
MOL012934	-6.37778	-5.62222	RdRp
MOL007567	-6.67778	-5.94444	RdRp
MOL008819	-6.22222	-5.86667	RdRp
MOL005578	-7	-5.63333	RdRp
MOL002311	-6.74444	-5.42222	RdRp
MOL005889	-6.74444	-5.31111	RdRp
MOL002292	-6.24444	-6.02222	RdRp
MOL005888	-6.48889	-5.35556	RdRp
MOL011796	-6.54444	-5.53333	RdRp
MOL005842	-6.15556	-5.32222	RdRp
MOL012800	-6.96667	-5.37778	RdRp
MOL004212	-6.4	-5.37778	RdRp
MOL011792	-6.44444	-5.47778	RdRp
MOL001516	-6.64444	-5.37778	RdRp
MOL008909	-6	-5.56667	RdRp
MOL005086	-6.58889	-5.4	RdRp
MOL005077	-6.77778	-5.91111	RdRp
MOL008818	-6.9	-5.41111	RdRp
MOL011791	-6.44444	-6.33333	RdRp
MOL003096	-6.37778	-5.31111	RdRp
MOL004409	-6.27778	-5.83333	RdRp
MOL009027	-6.97778	-6.17778	RdRp
MOL005530	-6.76667	-5.47778	RdRp
MOL011787	-6.61111	-5.94444	RdRp
MOL005466	-6.25556	-5.61111	RdRp
MOL007702	-6.43333	-5.43333	RdRp
MOL008817	-5.87778	-6.21111	RdRp
MOL002290	-4.25	-6.43333	RdRp
MOL003044	-6.85556	-5.32222	RdRp
MOL011688	-6.96667	-6.03333	RdRp
MOL005305	-6.65556	-5.52222	RdRp
MOL011687	-6.61111	-6.3	RdRp
MOL011686	-6.76667	-6.14444	RdRp
MOL004407	-5.14286	-5.45556	RdRp
MOL008813	-6.0125	-5.64444	RdRp
MOL008463	-6.68889	-5.63333	RdRp
MOL008848	-6.72222	-5.87778	RdRp
MOL002269	-6.82222	-5.96667	RdRp
MOL008841	-6.46667	-5.4	RdRp
MOL008812	-5.93333	-6.03333	RdRp
MOL008836	-6.86667	-5.57778	RdRp
MOL004405	-6.11111	-5.81111	RdRp
MOL008806	-6.86667	-6.15556	RdRp
MOL008804	-6.61111	-5.6	RdRp
MOL011337	-6.76667	-6.23333	RdRp
MOL001714	-7.15556	-5.28889	3CLpro
MOL001465	-7.05556	-5.18889	3CLpro
MOL007154	-7.03333	-5.28889	3CLpro
MOL007127	-7.08889	-5.27778	3CLpro
MOL001126	-7.11111	-4.98889	3CLpro
MOL001710	-7.01111	-5.28889	3CLpro
MOL007059	-7.12222	-5.26667	3CLpro
MOL002925	-7.13333	-4.93333	3CLpro
MOL004831	-7.02222	-5.02222	3CLpro
MOL000738	-7.23333	-5.23333	3CLpro
MOL012240	-7.16667	-5.3	3CLpro
MOL003218	-7.3	-5.16667	3CLpro
MOL010594	-7.32222	-5.2	3CLpro
MOL001716	-7.24444	-5.28889	3CLpro
MOL008475	-7.35556	-5.27778	3CLpro
MOL013433	-6.24444	-4.84444	Others
MOL013157	-3.95556	-2.92222	Others
MOL012100	-6.3	-5.22222	Others
MOL011684	-6.13333	-4.52222	Others
MOL010476	-6.57778	-5.1	Others
MOL009737	-5.25556	-4.02222	Others
MOL009327	-6.63333	-4.86667	Others
MOL009019	-3.65556	-3.33333	Others
MOL006968	-6.3	-4.93333	Others
MOL005220	-6.31111	-4.93333	Others
MOL005047	-6.63333	-5.21111	Others
MOL004631	-6.82222	-5.24444	Others
MOL004211	-6.45556	-5.03333	Others
MOL003735	-5.82222	-4.61111	Others
MOL003602	-6.16667	-4.71111	Others
MOL002987	-6.47778	-4.91111	Others
MOL002863	-6.21111	-5.24444	Others
MOL002566	-6.86667	-5.24444	Others
MOL002072	-6.4	-5.17778	Others
MOL001467	-6.52222	-5.05556	Others
MOL000650	-6.32222	-4.62222	Others
MOL000239	-6.22222	-5	Others
MOL004620	-5.9	-4.57778	Others
MOL002973	-6.52222	-5.12222	Others
MOL001466	-6.76667	-5.27778	Others
MOL002563	-6.83333	-5.14444	Others
MOL003601	-5.4	-4.03333	Others
MOL013430	-6.42222	-4.85556	Others
MOL005219	-6.31111	-4.87778	Others
MOL000215	-4.04444	-3.45556	Others
MOL004210	-6.88889	-5.24444	Others
MOL009722	-6.03333	-5.04444	Others
MOL004609	-6.54444	-5.27778	Others
MOL002560	-6.91111	-5.16667	Others
MOL002966	-6.34444	-4.62222	Others
MOL000646	-6.42222	-4.88889	Others
MOL006967	-6.03333	-4.75556	Others
MOL004855	-6.22222	-5.07778	Others
MOL013417	-6.21111	-4.65556	Others
MOL001713	-6.65556	-5.22222	Others
MOL003181	-4.7	-4.23333	Others
MOL004201	-6.88889	-5.16667	Others
MOL007417	-6.11111	-5.24444	Others
MOL002959	-6.25556	-5.12222	Others
MOL005205	-5.78889	-4.63333	Others
MOL006961	-6.04444	-4.57778	Others
MOL001461	-6.7	-5.21111	Others
MOL010469	-6.22222	-5.13333	Others
MOL004197	-6.44444	-5.07778	Others
MOL008430	-6.82222	-5.16667	Others
MOL002958	-6.65556	-4.96667	Others
MOL003592	-5.37778	-4.16667	Others
MOL000621	-6.37778	-4.93333	Others
MOL006958	-5.73333	-4.67778	Others
MOL001164	-5.54444	-4.26667	Others
MOL005037	-6.74444	-5.17778	Others
MOL004598	-6.04444	-4.83333	Others
MOL008400	-6.3	-4.84444	Others
MOL007416	-6.25556	-4.94444	Others
MOL000173	-6.62222	-5.08889	Others
MOL010435	-6.15556	-5.15556	Others
MOL006957	-6.34444	-5.3	Others
MOL002819	-5.94444	-4.76667	Others
MOL008041	-6.51111	-5.21111	Others
MOL002953	-6.1	-4.95556	Others
MOL005734	-6.45556	-4.97778	Others
MOL000614	-5.41111	-4.13333	Others
MOL000455	-6	-4.43333	Others
MOL008395	-5.56667	-4.35556	Others
MOL002936	-6.43333	-5.2	Others
MOL000593	-5.66667	-4.08889	Others
MOL000061	-3.38889	-3.2	Others
MOL010434	-6.24444	-5.26667	Others
MOL000453	-6.1	-4.52222	Others
MOL008040	-6.24444	-5.08889	Others
MOL000059	-5.52222	-4.2	Others
MOL006956	-5.87778	-4.55556	Others
MOL013382	-5.81111	-4.21111	Others
MOL005728	-6.31111	-5.26667	Others
MOL002816	-6.26667	-4.93333	Others
MOL000447	-3.63333	-3.26667	Others
MOL007147	-6.35556	-4.88889	Others
MOL013343	-6.37778	-5.13333	Others
MOL008039	-6.73333	-5.05556	Others
MOL011091	-5.98889	-4.38889	Others
MOL002932	-6.5	-5.14444	Others
MOL006948	-5.66667	-4.62222	Others
MOL004574	-6.56667	-5.17778	Others
MOL010246	-6.67778	-4.83333	Others
MOL013141	-4.52222	-3.63333	Others
MOL010245	-6.63333	-4.96667	Others
MOL013139	-4.15556	-3.73333	Others
MOL006938	-5.2	-4.56667	Others
MOL009297	-6.57778	-5.27778	Others
MOL004564	-6.5	-5.3	Others
MOL013105	-6.28889	-4.96667	Others
MOL006826	-5.65556	-4.18889	Others
MOL011083	-6.2	-4.64444	Others
MOL003517	-5.7	-4.83333	Others
MOL004559	-6.32222	-4.95556	Others
MOL000442	-6.55556	-5.1	Others
MOL008375	-5.86667	-4.26667	Others
MOL009296	-6.43333	-5.17778	Others
MOL010974	-5.75556	-4.86667	Others
MOL013049	-6.18889	-4.88889	Others
MOL008341	-4.08889	-3.34444	Others
MOL003486	-6.22222	-4.85556	Others
MOL007117	-6.92222	-5.23333	Others
MOL005016	-6.25556	-5.02222	Others
MOL000552	-6.25556	-4.92222	Others
MOL006710	-6.47778	-5.05556	Others
MOL013104	-5.92222	-4.97778	Others
MOL008338	-4.21111	-3.62222	Others
MOL004849	-6.45556	-5.26667	Others
MOL007080	-6.88889	-5.27778	Others
MOL004557	-5.98889	-4.68889	Others
MOL007068	-6.87778	-5.23333	Others
MOL007684	-6.42222	-5.24444	Others
MOL007412	-6.76667	-5.2	Others
MOL008310	-5.73333	-4.11111	Others
MOL009660	-6.26667	-4.85556	Others
MOL002928	-6.62222	-5.2	Others
MOL013101	-6.31111	-4.71111	Others
MOL004840	-6.31111	-5.21111	Others
MOL008302	-6.21111	-4.58889	Others
MOL007669	-6.07778	-4.54444	Others
MOL002927	-6.25556	-4.97778	Others
MOL007408	-5.95556	-4.97778	Others
MOL008278	-0.35	-3.8	Others
MOL001701	-5.26667	-3.95556	Others
MOL007050	-6.16667	-4.96667	Others
MOL009650	-5.93333	-4.4	Others
MOL007663	-6.15556	-4.71111	Others
MOL013098	-6.38889	-5.13333	Others
MOL011959	-6.11111	-4.75556	Others
MOL002919	-6.66667	-5.05556	Others
MOL009595	-4.78889	-3.7	Others
MOL013097	-5.77778	-4.27778	Others
MOL002918	-6.66667	-4.86667	Others
MOL004456	-6.46667	-5.15556	Others
MOL013096	-6.78889	-5.2	Others
MOL005004	-6.21111	-5.17778	Others
MOL009574	-5.44444	-4.1	Others
MOL007037	-7	-5.3	Others
MOL002917	-6.68889	-4.84444	Others
MOL010159	-6.62222	-5.03333	Others
MOL013092	-5.91111	-4.84444	Others
MOL002398	-6.74444	-5.05556	Others
MOL002916	-6.78889	-5.12222	Others
MOL002915	-6.26667	-5.15556	Others
MOL010965	-6.48889	-5.07778	Others
MOL007357	-6.02222	-4.83333	Others
MOL002909	-6.57778	-4.93333	Others
MOL000903	-6.08889	-4.54444	Others
MOL000794	-6.36667	-4.8	Others
MOL004907	-6.73333	-5.24444	Others
MOL013087	-6.58889	-5.02222	Others
MOL012516	-6.11111	-4.57778	Others
MOL005000	-6.71111	-5.3	Others
MOL000422	-6.75556	-5.3	Others
MOL003166	-6.24444	-5.12222	Others
MOL007921	-2.63333	-4.42222	Others
MOL013326	-4.54444	-3.37778	Others
MOL002905	-6.97778	-4.57778	Others
MOL009560	-6.4	-4.92222	Others
MOL013086	-6.42222	-4.78889	Others
MOL013324	-5.31111	-3.98889	Others
MOL007345	-6.03333	-4.71111	Others
MOL013323	-6.81111	-5.2	Others
MOL003163	-6.18889	-4.94444	Others
MOL013083	-6.61111	-5.07778	Others
MOL004882	-6.18889	-5.23333	Others
MOL003701	-6.25556	-4.88889	Others
MOL013080	-6.14444	-5.05556	Others
MOL013322	-6.51111	-4.97778	Others
MOL009553	-6.36667	-4.77778	Others
MOL009249	-6.96667	-4.24444	Others
MOL010158	-6.5	-4.85556	Others
MOL004879	-6.36667	-5.16667	Others
MOL002881	-6.81111	-5.23333	Others
MOL001682	-6.36667	-4.8	Others
MOL007295	-6.45556	-5.12222	Others
MOL004992	-6.57778	-4.88889	Others
MOL003398	-6.62222	-5.17778	Others
MOL002730	-6.47778	-5.06667	Others
MOL013309	-6.53333	-5.3	Others
MOL004991	-6.36667	-5.01111	Others
MOL000417	-6.24444	-5	Others
MOL005178	-6.47778	-4.58889	Others
MOL003698	-6.36667	-4.78889	Others
MOL012301	-5.88889	-4.56667	Others
MOL004990	-6.51111	-5.24444	Others
MOL007274	-6.42222	-5.13333	Others
MOL009547	-6.6	-4.8	Others
MOL003387	-5.9	-4.54444	Others
MOL013079	-6.37778	-4.77778	Others
MOL006986	-6.23333	-4.84444	Others
MOL010917	-6.64444	-5.06667	Others
MOL001680	-6.75556	-5.15556	Others
MOL011604	-6.76667	-5.16667	Others
MOL006982	-6.47778	-4.68889	Others
MOL013306	-5.83333	-4.88889	Others
MOL010907	-6.56667	-5.01111	Others
MOL010122	-5.12222	-3.77778	Others
MOL006979	-6.37778	-4.6	Others
MOL010121	-4.48889	-3.51111	Others
MOL004976	-6.05556	-5.05556	Others
MOL013077	-6.73333	-5.13333	Others
MOL010026	-4.56667	-3.62222	Others
MOL009532	-6.31111	-4.97778	Others
MOL006591	-6.45556	-5.2	Others
MOL004875	-6.4	-5.23333	Others
MOL009999	-6.44444	-4.81111	Others
MOL004961	-6.63333	-5.28889	Others
MOL004782	-6.05556	-4.13333	Others
MOL013076	-6.36667	-4.75556	Others
MOL009998	-5.74444	-4.6	Others
MOL001939	-6.42222	-4.76667	Others
MOL012286	-6.71111	-5.17778	Others
MOL001884	-5.95556	-4.76667	Others
MOL007245	-6.55556	-5.1	Others
MOL013287	-5.96667	-4.64444	Others
MOL009458	-6.27778	-4.93333	Others
MOL012267	-6.7	-5.22222	Others
MOL007216	-6.26667	-4.72222	Others
MOL013279	-5.94444	-5.22222	Others
MOL001876	-6.4	-4.98889	Others
MOL012266	-6.44444	-5	Others
MOL004780	-5.88889	-4.36667	Others
MOL007213	-6.41111	-4.84444	Others
MOL013074	-6.67778	-5.1	Others
MOL001835	-5.63333	-4.3	Others
MOL012997	-5.26667	-4.12222	Others
MOL003339	-6.26667	-4.91111	Others
MOL007210	-6.45556	-4.8	Others
MOL013278	-5.81111	-5.04444	Others
MOL004778	-6.14444	-4.41111	Others
MOL012974	-6.4	-4.68889	Others
MOL004446	-6.68889	-5.1	Others
MOL012251	-6.7	-5.13333	Others
MOL012973	-5.72222	-4.7	Others
MOL006497	-4.18889	-3.56667	Others
MOL012250	-6.48889	-5.01111	Others
MOL000764	-6.76667	-5.27778	Others
MOL013277	-5.9	-5.14444	Others
MOL001808	-6.66667	-4.95556	Others
MOL012248	-6.08889	-5.18889	Others
MOL001803	-5.93333	-4.97778	Others
MOL004777	-6.62222	-4.56667	Others
MOL001668	-6.33333	-4.83333	Others
MOL003849	-6.87778	-5.11111	Others
MOL004957	-6.23333	-4.8	Others
MOL004104	-6.42222	-5.26667	Others
MOL009832	-3.98889	-3.41111	Others
MOL012247	-6.46667	-5.15556	Others
MOL000400	-6.67778	-5.1	Others
MOL013253	-6.38889	-5.14444	Others
MOL012243	-6.54444	-5.07778	Others
MOL006078	-6.87778	-5.23333	Others
MOL001666	-6.58889	-5	Others
MOL000737	-6.83333	-5.05556	Others
MOL010864	-6.32222	-5.13333	Others
MOL000392	-6.11111	-4.94444	Others
MOL013195	-6.32222	-4.94444	Others
MOL012242	-6.65556	-5.17778	Others
MOL004743	-5.47778	-4.51111	Others
MOL006346	-5.75	-5.02222	Others
MOL009774	-6.44444	-5.17778	Others
MOL013179	-6.84444	-5.24444	Others
MOL009435	-6.86667	-5.18889	Others
MOL000525	-6.92222	-5.17778	Others
MOL010854	-3.42222	-3.12222	Others
MOL008239	-6.47778	-5.12222	Others
MOL010738	-6.37778	-5.21111	Others
MOL009773	-6.52222	-5.11111	Others
MOL004653	-6.88889	-5.18889	Others
MOL009159	-6.28889	-5.27778	Others
MOL001664	-6.42222	-5.03333	Others
MOL009415	-5.61111	-4.11111	Others
MOL004084	-6.43333	-5.24444	Others
MOL012213	-6.45556	-5.24444	Others
MOL008230	-6.11111	-4.88889	Others
MOL003280	-6.65556	-5.14444	Others
MOL003662	-6.81111	-5.28889	Others
MOL009413	-6.2	-4.5	Others
MOL003800	-4.11111	-3.43333	Others
MOL001661	-6.27778	-4.87778	Others
MOL013176	-6.57778	-4.68889	Others
MOL004649	-5.31111	-4.11111	Others
MOL000390	-6.23333	-4.85556	Others
MOL011949	-5.9	-4.75556	Others
MOL003796	-6.25556	-5.11111	Others
MOL009385	-6.67778	-5.18889	Others
MOL000377	-6.16667	-4.92222	Others
MOL009007	-5.4	-5.3	Others
MOL004059	-6.84444	-5.26667	Others
MOL009356	-6.53333	-5.22222	Others
MOL011937	-6.45556	-4.87778	Others
MOL003795	-3.72222	-3.27778	Others
MOL004644	-6.02222	-5.12222	Others
MOL007607	-5.77778	-4.24444	Others
MOL010693	-4.5	-3.65556	Others
MOL007606	-6.01111	-4.44444	Others
MOL001656	-6.32222	-4.93333	Others
MOL003767	-6.14444	-4.91111	Others
MOL010692	-5.72222	-4.38889	Others
MOL007579	-3.66667	-3.27778	Others
MOL003212	-6.14444	-5.11111	Others
MOL011905	-6.45556	-5.25556	Others
MOL004058	-5.68889	-4.38889	Others
MOL007899	-6.46667	-4.75556	Others
MOL003202	-6.92222	-5.05556	Others
MOL008821	-6.4	-5.03333	Others
MOL009335	-6.11111	-4.68889	Others
MOL007879	-6.17778	-5.23333	Others
MOL004053	-6.3	-4.65556	Others
MOL010614	-5.01111	-4.13333	Others
MOL001630	-6.14444	-4.77778	Others
MOL009137	-6.2	-4.75556	Others
MOL001787	-5.67778	-4.56667	Others
MOL004034	-5.72222	-4.42222	Others
MOL009334	-6.38889	-4.91111	Others
MOL001552	-5.68889	-4.84444	Others
MOL001763	-6.14444	-4.56667	Others
MOL000510	-6.21111	-5.2	Others
MOL001743	-5.3	-4.11111	Others
MOL009126	-4.94444	-4.07778	Others
MOL004019	-6.93333	-5.16667	Others
MOL000507	-6.65556	-5.27778	Others
MOL001735	-6.56667	-5.27778	Others
MOL000502	-6.44444	-5.12222	Others
MOL004388	-6.72222	-5.23333	Others
MOL008228	-6.43333	-4.84444	Others
MOL003765	-6.7	-5.3	Others
MOL008717	-5.8	-4.65556	Others
MOL010592	-6.66667	-5.24444	Others
MOL003943	-6.4	-4.73333	Others
MOL011533	-4.32222	-3.28889	Others
MOL005172	-5.78889	-4.57778	Others
MOL000655	-6.44444	-4.71111	Others
MOL011525	-6.24444	-4.64444	Others
MOL003631	-6.98889	-5.15556	Others
MOL007871	-6.34444	-5.22222	Others
MOL008222	-6.53333	-5.26667	Others
MOL001722	-6.42222	-5.15556	Others
MOL003896	-6.38889	-4.81111	Others
MOL002687	-5.91111	-4.5	Others
MOL003764	-6.31111	-5.3	Others
MOL008552	-6.58889	-5.22222	Others
MOL003884	-6.31111	-5.26667	Others
MOL011522	-3.175	-5.02222	Others
MOL008206	-6.53333	-5.04444	Others
MOL000351	-6.35556	-5	Others
MOL000491	-6.52222	-5.06667	Others
MOL008204	-6.23333	-4.9	Others
MOL008534	-6.31111	-5.15556	Others
MOL008530	-6.98889	-5.24444	Others
MOL000323	-6.12222	-4.75556	Others
MOL002323	-5.87778	-4.72222	Others
MOL012108	-6.85556	-5.26667	Others
MOL008194	-6.44444	-4.91111	Others
MOL008191	-6.66667	-5.08889	Others
MOL008512	-1.66	-5.06667	Others
MOL000486	-6.38889	-4.9	Others
MOL000284	-5.3	-4.17778	Others
MOL008180	-6.43333	-5.02222	Others
MOL000481	-6.47778	-5.27778	Others
MOL000251	-6.48889	-5.13333	Others
MOL002321	-3.75556	-3.43333	Others
MOL008177	-5.9	-4.42222	Others
MOL008145	-6.43333	-4.75556	Others
MOL006331	-6.51111	-5.11111	Others
MOL008127	-6.42222	-5.13333	Others
MOL012101	-6.22222	-5.13333	Others
MOL006326	-6.96667	-5.21111	Others
MOL012720	-6.75556	-5.18889	Others
MOL010538	-6.85556	-5.1	Others
MOL002628	-5.75556	-4.75556	Others
MOL012956	-5.87778	-4.73333	Others
MOL000468	-6.2	-4.93333	Others
MOL000467	-6.14444	-5.02222	Others
MOL003759	-6.26667	-5.2	Others
MOL003624	-6.43333	-4.94444	Others
MOL012714	-6.42222	-4.78889	Others
MOL003758	-6.26667	-5.1	Others
MOL006240	-5.43333	-4.2	Others
MOL005159	-6.54444	-5.16667	Others
MOL003612	-6.35556	-4.68889	Others
MOL003756	-6.45556	-5.26667	Others
MOL012952	-4.14444	-3.58889	Others
MOL012951	-6.62222	-5.23333	Others
MOL012950	-6.78889	-5.18889	Others
MOL005152	-6.48889	-5.07778	Others
MOL003755	-6.31111	-5.15556	Others
MOL003609	-6.55556	-4.56667	Others
MOL003608	-6.46667	-4.88889	Others
MOL003607	-5.54444	-4.52222	Others
MOL003751	-6.12222	-5.3	Others
MOL005143	-6.54444	-5.27778	Others
MOL001538	-6.41111	-4.8	Others
MOL003749	-6.07778	-4.8	Others
MOL005916	-6	-5.23333	Others
MOL005107	-6.42222	-5.03333	Others
MOL003606	-6.83333	-4.68889	Others
MOL005910	-6.13333	-5.21111	Others
MOL005094	-5.97778	-4.28889	Others
MOL005909	-6.42222	-5.22222	Others
MOL003605	-6.42222	-5.04444	Others
MOL012901	-3.65556	-3.23333	Others
MOL012820	-5.73333	-4.42222	Others
MOL005908	-6.4	-5.13333	Others
MOL012818	-6.27778	-5.22222	Others
MOL005900	-5.24444	-3.81111	Others
MOL002300	-5.94444	-4.41111	Others
MOL009001	-5.6	-4.38889	Others
MOL004243	-6	-4.46667	Others
MOL009000	-5.66667	-4.41111	Others
MOL012810	-6.41111	-5.15556	Others
MOL004234	-6.32222	-5.18889	Others
MOL007549	-5.32222	-4.07778	Others
MOL012809	-5.47778	-4.44444	Others
MOL004233	-6.54444	-5.23333	Others
MOL004220	-6.36667	-5.12222	Others
MOL005828	-5.75556	-4.83333	Others
MOL005814	-5.68889	-5.02222	Others
MOL001531	-6.38889	-4.82222	Others
MOL003119	-6.88889	-4.93333	Others
MOL005091	-6.11111	-4.75556	Others
MOL005811	-5.82222	-4.95556	Others
MOL009052	-4.15556	-3.82222	Others
MOL003099	-6.34444	-4.9	Others
MOL005800	-6.27778	-5.21111	Others
MOL005795	-5.91111	-4.5	Others
MOL005793	-6.48889	-5.15556	Others
MOL003098	-6.46667	-5.06667	Others
MOL005790	-6.42222	-5.16667	Others
MOL003097	-6.27778	-5.26667	Others
MOL005786	-6.25556	-4.96667	Others
MOL007780	-6.18889	-4.68889	Others
MOL003095	-6.32222	-5.1	Others
MOL003092	-4.72222	-3.93333	Others
MOL009031	-6.37778	-4.85556	Others
MOL005573	-6.56667	-5.28889	Others
MOL007769	-6.35556	-5.03333	Others
MOL005544	-6.53333	-4.94444	Others
MOL009020	-6.52222	-4.63333	Others
MOL007749	-6.44444	-4.88889	Others
MOL008903	-5.3	-4.13333	Others
MOL005408	-6.22222	-4.73333	Others
MOL005389	-5.34444	-3.76667	Others
MOL008865	-6.16667	-5.3	Others
MOL011753	-6.24444	-4.63333	Others
MOL011736	-6.65556	-5.23333	Others
MOL008489	-6.12222	-4.8	Others
MOL011734	-6.37778	-4.66667	Others
MOL011732	-6.53333	-5.07778	Others
MOL008486	-6.26667	-4.78889	Others
MOL003026	-5.28889	-3.93333	Others
MOL003022	-6.01111	-4.48889	Others
MOL005379	-6.94444	-5.22222	Others
MOL011731	-6.33333	-4.85556	Others
MOL005313	-4.95556	-3.9	Others
MOL008478	-5.96667	-5.02222	Others
MOL005257	-6.46667	-4.73333	Others
MOL003018	-5.6	-4.44444	Others
MOL005229	-5.87778	-5.18889	Others
MOL008477	-6.03333	-5.12222	Others
MOL003015	-5.9	-4.48889	Others
MOL005227	-6.37778	-5.18889	Others
MOL008474	-5.82222	-4.85556	Others
MOL008473	-6.42222	-4.77778	Others
MOL003011	-5.81111	-4.18889	Others
MOL008471	-6.2	-4.66667	Others
MOL008470	-6.61111	-5.2	Others
MOL005049	-5.81111	-4.54444	Others
MOL008468	-6.24444	-5.05556	Others
MOL005048	-6.78889	-5.28889	Others
MOL008465	-6.06667	-5.02222	Others
MOL003003	-6.2	-4.9	Others
MOL003000	-6.67778	-4.82222	Others
MOL008864	-5.35556	-4.06667	Others
MOL008840	-6.27778	-5.17778	Others
MOL008833	-6.58889	-4.98889	Others
MOL007486	-6.21111	-4.23333	Others
MOL002235	-6.34444	-5.27778	Others
MOL002218	-6.43333	-5.11111	Others
MOL002083	-6.74444	-5.14444	Others
MOL008800	-6.4	-5.08889	Others
MOL008799	-6.27778	-4.95556	Others
MOL011520	-5.77778	-4.75556	Others
MOL011491	-6.04444	-4.94444	Others
MOL011478	-6.08889	-4.34444	Others
MOL011468	-0.7	-4.73333	Others
MOL011457	-6.61111	-5.18889	Others
MOL011388	-6.21111	-5.1	Others
MOL011145	-5.77778	-4.6	Others
MOL006989	docking failure	docking failure	Others
a. Predicted anti-SARS-CoV-2 compounds
b. Docking score of anti-SARS-CoV-2 compound with 3CLpro protein
c. Docking score of anti-SARS-CoV-2 compound with RdRp protein
d. The 3CLpr inhibitor PF-07321332 (-7.0 kcal/mol) and the RdRp inhibitor Remdesivir (-5.3 kcal/mol) were selected as positive controls for the RdRp and 3CLpro proteins, respectively.

## Sheet: Table S7
ID	Description	GeneRatio	BgRatio	pvalue	p.adjust	qvalue	compound ID	Count	Families	Genera
licorice	licorice	83/1011	280/13142	3.26e-28	1.3e-25	9.45e-26	MOL000098/MOL000239/MOL000354/MOL000391/MOL000392/MOL000415/MOL000417/MOL000422/MOL000437/MOL000445/MOL000467/MOL000486/MOL000561/MOL001543/MOL001696/MOL002311/MOL002693/MOL003218/MOL003656/MOL003662/MOL003686/MOL003896/MOL004385/MOL004820/MOL004824/MOL004825/MOL004827/MOL004828/MOL004831/MOL004838/MOL004840/MOL004849/MOL004851/MOL004852/MOL004853/MOL004855/MOL004856/MOL004857/MOL004858/MOL004861…	83	Fabaceae	Glycyrrhiza
Epimrdii Herba	Epimrdii Herba	40/1011	130/13142	8.33e-15	1.65e-12	1.21e-12	MOL000006/MOL000008/MOL000098/MOL000422/MOL000437/MOL000561/MOL002083/MOL002509/MOL002511/MOL002891/MOL003044/MOL003097/MOL003542/MOL004368/MOL004369/MOL004370/MOL004373/MOL004375/MOL004377/MOL004378/MOL004384/MOL004385/MOL004386/MOL004388/MOL004391/MOL004393/MOL004395/MOL004398/MOL004399/MOL004401/MOL004402/MOL004405/MOL004407/MOL004409/MOL004411/MOL004425/MOL004432/MOL004433/MOL004435/MOL004437	40	Berberidaceae	Epimedium
Belamcandae Rhizome	Belamcandae Rhizome	25/1011	56/13142	5.88e-14	7.78e-12	5.67e-12	MOL000006/MOL000008/MOL000251/MOL000351/MOL000354/MOL000480/MOL000481/MOL001735/MOL002083/MOL002322/MOL002356/MOL003749/MOL003751/MOL003755/MOL003756/MOL003758/MOL003759/MOL003760/MOL003761/MOL003764/MOL003765/MOL003766/MOL003767/MOL003769/MOL004525	25	Iridaceae	Iris
Scutellariae Radix	Scutellariae Radix	24/1011	58/13142	1.44e-12	1.43e-10	1.04e-10	MOL000007/MOL000008/MOL000173/MOL000525/MOL000552/MOL001689/MOL002560/MOL002714/MOL002737/MOL002908/MOL002909/MOL002915/MOL002916/MOL002917/MOL002918/MOL002919/MOL002925/MOL002927/MOL002928/MOL002931/MOL002932/MOL002933/MOL002936/MOL013068	24	Lamiaceae	Scutellaria
Astragali Cpmplanatisemen	Astragali Cpmplanatisemen	18/1011	41/13142	2.83e-10	2.25e-08	1.64e-08	MOL000098/MOL000251/MOL000392/MOL000417/MOL000422/MOL000437/MOL000561/MOL000702/MOL002008/MOL004368/MOL004375/MOL004564/MOL007979/MOL009278/MOL009280/MOL009281/MOL009282/MOL009292	18	Fabaceae	Phyllolobium
Iridis Tectori Rhizoma	Iridis Tectori Rhizoma	13/1011	23/13142	1.69e-09	1.12e-07	8.18e-08	MOL000251/MOL000351/MOL000481/MOL001677/MOL003755/MOL003756/MOL003758/MOL003759/MOL003760/MOL003766/MOL003767/MOL005916/MOL012934	13	Iridaceae	Iris
Sojae Semen Praeparatum	Sojae Semen Praeparatum	10/1011	14/13142	5.23e-09	2.97e-07	2.16e-07	MOL000390/MOL000480/MOL000481/MOL000510/MOL008400/MOL009720/MOL011686/MOL011687/MOL011688/MOL011787	10	Fabaceae	Glycine
Saussureae Involucratae Herba	Saussureae Involucratae Herba	19/1011	55/13142	1.13e-08	5.61e-07	4.09e-07	MOL000006/MOL000007/MOL000008/MOL000009/MOL000098/MOL000415/MOL000422/MOL000437/MOL000614/MOL000701/MOL001735/MOL001939/MOL002035/MOL003051/MOL003612/MOL005305/MOL009295/MOL009296/MOL009297	19	Asteraceae	Saussurea
Eucommiae Cortex	Eucommiae Cortex	29/1011	119/13142	1.69e-08	7.46e-07	5.44e-07	MOL000098/MOL000415/MOL000422/MOL000437/MOL000481/MOL000561/MOL001668/MOL003735/MOL004527/MOL004557/MOL005888/MOL005922/MOL006708/MOL007059/MOL007749/MOL007769/MOL009003/MOL009004/MOL009007/MOL009011/MOL009012/MOL009013/MOL009014/MOL009019/MOL009020/MOL009027/MOL009031/MOL009038/MOL009052	29	Eucommiaceae	Eucommia
Peucedani Radix	Peucedani Radix	26/1011	101/13142	2.77e-08	1.01e-06	7.4e-07	MOL000098/MOL000614/MOL001946/MOL002816/MOL002905/MOL004653/MOL004792/MOL007154/MOL013074/MOL013075/MOL013076/MOL013077/MOL013079/MOL013080/MOL013083/MOL013086/MOL013087/MOL013090/MOL013092/MOL013096/MOL013097/MOL013098/MOL013100/MOL013101/MOL013104/MOL013105	26	Apiaceae	Peucedanum
Oroxyli Semen	Oroxyli Semen	24/1011	88/13142	2.81e-08	1.01e-06	7.4e-07	MOL000008/MOL000098/MOL000173/MOL000486/MOL001735/MOL002560/MOL002714/MOL002737/MOL002776/MOL002928/MOL002931/MOL003044/MOL004004/MOL005305/MOL009754/MOL012101/MOL012108/MOL012267/MOL013061/MOL013066/MOL013068/MOL013070/MOL013071/MOL013072	24	Bignoniaceae	Oroxylum
Uncariae Ramulus Cumuncis	Uncariae Ramulus Cumuncis	19/1011	61/13142	7.67e-08	2.54e-06	1.85e-06	MOL000098/MOL000415/MOL000422/MOL000437/MOL004368/MOL008463/MOL008465/MOL008468/MOL008470/MOL008471/MOL008473/MOL008474/MOL008475/MOL008477/MOL008478/MOL008479/MOL008486/MOL008488/MOL008489	19	Rubiaceae	Uncaria
Puerariae Flos	Puerariae Flos	18/1011	56/13142	9.82e-08	3e-06	2.19e-06	MOL000098/MOL000390/MOL000391/MOL000392/MOL000415/MOL000422/MOL000481/MOL000510/MOL002693/MOL003766/MOL003767/MOL005576/MOL005916/MOL008400/MOL011787/MOL011791/MOL011792/MOL011796	18	Fabaceae	Pueraria
Artemisia Annua L.	Artemisia Annua L.	28/1011	126/13142	2.42e-07	6.87e-06	5.01e-06	MOL000006/MOL000008/MOL000098/MOL000251/MOL000354/MOL000422/MOL000437/MOL001543/MOL002235/MOL002566/MOL004083/MOL004112/MOL004368/MOL004609/MOL004925/MOL005229/MOL005889/MOL007274/MOL007401/MOL007405/MOL007407/MOL007408/MOL007412/MOL007415/MOL007416/MOL007417/MOL007421/MOL007447	28	Asteraceae	Artemisia
Mori Cortex	Mori Cortex	26/1011	120/13142	1.08e-06	2.87e-05	2.09e-05	MOL000098/MOL000728/MOL000738/MOL001696/MOL003758/MOL003767/MOL003853/MOL003857/MOL003858/MOL004574/MOL004912/MOL012690/MOL012691/MOL012702/MOL012705/MOL012706/MOL012710/MOL012713/MOL012714/MOL012719/MOL012720/MOL012722/MOL012724/MOL012725/MOL012729/MOL012762	26	Moraceae	Morus
Mori Cortex	Mori Cortex	26/1011	120/13142	1.08e-06	2.87e-05	2.09e-05	MOL000098/MOL000728/MOL000738/MOL001696/MOL003758/MOL003767/MOL003853/MOL003857/MOL003858/MOL004574/MOL004912/MOL012690/MOL012691/MOL012702/MOL012705/MOL012706/MOL012710/MOL012713/MOL012714/MOL012719/MOL012720/MOL012722/MOL012724/MOL012725/MOL012729/MOL012762	26	Rosaceae	Rosa
Artemisiae Scopariae Herba	Artemisiae Scopariae Herba	16/1011	53/13142	1.31e-06	3.25e-05	2.37e-05	MOL000098/MOL000251/MOL000354/MOL000415/MOL000437/MOL004609/MOL005573/MOL007260/MOL007274/MOL007405/MOL008039/MOL008040/MOL008041/MOL008043/MOL008044/MOL008045	16	Asteraceae	Artemisia
Sophorae Tonkinensis Radix Et Rhizome	Sophorae Tonkinensis Radix Et Rhizome	20/1011	79/13142	1.46e-06	3.41e-05	2.49e-05	MOL000098/MOL000354/MOL000390/MOL000392/MOL000415/MOL000422/MOL000481/MOL002761/MOL003629/MOL003630/MOL003631/MOL003637/MOL003649/MOL003656/MOL003661/MOL003662/MOL003671/MOL003673/MOL003686/MOL004925	20	Fabaceae	Euchresta
Scutellariae Barbatae Herba	Scutellariae Barbatae Herba	22/1011	94/13142	1.86e-06	4.1e-05	2.99e-05	MOL000006/MOL000008/MOL000098/MOL000173/MOL000351/MOL001735/MOL002714/MOL002737/MOL002776/MOL002915/MOL002931/MOL003097/MOL008206/MOL012240/MOL012242/MOL012243/MOL012247/MOL012248/MOL012250/MOL012251/MOL012266/MOL012267	22	Lamiaceae	Scutellaria
Radix Puerariae	Radix Puerariae	9/1011	18/13142	2.34e-06	4.9e-05	3.57e-05	MOL000390/MOL000391/MOL000392/MOL000481/MOL002959/MOL003629/MOL004631/MOL009720/MOL012297	9	Fabaceae	Pueraria
Dysosmae Verspiellis Rhixoma Et Radix	Dysosmae Verspiellis Rhixoma Et Radix	13/1011	38/13142	2.69e-06	5.35e-05	3.9e-05	MOL000098/MOL000415/MOL000422/MOL000437/MOL000561/MOL000701/MOL001698/MOL001701/MOL001710/MOL001712/MOL001713/MOL001714/MOL001716	13	Berberidaceae	Dysosma
Geranium Wilfordii Maxim.	Geranium Wilfordii Maxim.	13/1011	39/13142	3.76e-06	7.1e-05	5.18e-05	MOL000006/MOL000098/MOL000415/MOL000422/MOL000437/MOL000561/MOL000701/MOL001695/MOL002008/MOL002693/MOL004368/MOL005071/MOL005077	13	Geraniaceae	Geranium
Herba Patriniae	Herba Patriniae	15/1011	52/13142	5.26e-06	9.49e-05	6.92e-05	MOL000006/MOL000008/MOL000098/MOL000415/MOL000422/MOL000437/MOL000498/MOL001677/MOL001680/MOL001682/MOL001689/MOL001695/MOL001696/MOL001790/MOL002322	15	Valerianaceae	Patrinia
Trigonellae Semen	Trigonellae Semen	16/1011	59/13142	6.23e-06	0.000107523	7.84e-05	MOL000006/MOL000098/MOL000390/MOL000392/MOL000417/MOL000422/MOL000498/MOL000510/MOL001543/MOL002083/MOL002322/MOL003769/MOL004925/MOL004939/MOL008512/MOL011121	16	Fabaceae	Trigonella
Inulae Flos	Inulae Flos	15/1011	53/13142	6.82e-06	0.000112811	8.23e-05	MOL000006/MOL000098/MOL000354/MOL000422/MOL000437/MOL003044/MOL003398/MOL004081/MOL004083/MOL004084/MOL004093/MOL004099/MOL004104/MOL004110/MOL004112	15	Asteraceae	Inula
Hedysarum Multijugum Maxim.	Hedysarum Multijugum Maxim.	20/1011	87/13142	7.24e-06	0.000114951	8.38e-05	MOL000061/MOL000098/MOL000239/MOL000251/MOL000354/MOL000373/MOL000376/MOL000377/MOL000390/MOL000391/MOL000392/MOL000400/MOL000415/MOL000417/MOL000418/MOL000422/MOL000423/MOL000433/MOL000437/MOL000442	20	Fabaceae	Astragalus
Semen Pruni	Semen Pruni	7/1011	12/13142	8.77e-06	0.000133919	9.76e-05	MOL000098/MOL000422/MOL004362/MOL005077/MOL005694/MOL005695/MOL005696	7	Rosaceae	Prunus
Lysimachiae Herba	Lysimachiae Herba	16/1011	61/13142	9.95e-06	0.000146253	0.000106641	MOL000007/MOL000008/MOL000098/MOL000251/MOL000354/MOL000415/MOL000422/MOL000437/MOL000561/MOL001543/MOL001689/MOL001790/MOL002693/MOL004368/MOL004375/MOL007932	16	Primulaceae	Lysimachia
Spatholobus Suberectus Dunn	Spatholobus Suberectus Dunn	17/1011	68/13142	1.06e-05	0.000150817	0.000109969	MOL000006/MOL000390/MOL000391/MOL000392/MOL000417/MOL000466/MOL000467/MOL000468/MOL000470/MOL000480/MOL000481/MOL000486/MOL000491/MOL000498/MOL000502/MOL000507/MOL000510	17	Fabaceae	Spatholobus
Fructussophorae	Fructussophorae	9/1011	21/13142	1.15e-05	0.000156991	0.000114471	MOL000098/MOL000415/MOL000422/MOL000480/MOL000481/MOL002714/MOL002761/MOL002776/MOL003637	9	Fabaceae	Styphnolobium
Gentianae Radix Et Rhozima	Gentianae Radix Et Rhozima	16/1011	63/13142	1.55e-05	0.000205444	0.0001498	MOL000422/MOL000498/MOL000646/MOL000650/MOL000655/MOL001680/MOL001884/MOL002322/MOL003137/MOL003158/MOL003159/MOL003163/MOL003166/MOL004375/MOL004525/MOL011337	16	Gentianaceae	Gentiana
Verbenae Herb	Verbenae Herb	15/1011	58/13142	2.25e-05	0.000288725	0.000210524	MOL000006/MOL000007/MOL000008/MOL000009/MOL000098/MOL000422/MOL000646/MOL000701/MOL002881/MOL002933/MOL003051/MOL003735/MOL005229/MOL005544/MOL008755	15	Verbenaceae	Verbena
Saururi Herba	Saururi Herba	8/1011	18/13142	2.6e-05	0.000322281	0.000234992	MOL000098/MOL000415/MOL000437/MOL000701/MOL001695/MOL004368/MOL007979/MOL007982	8	Saururaceae	Saururus
Mori Cortex	Mori Cortex	17/1011	74/13142	3.5e-05	0.000420831	0.00030685	MOL000098/MOL000415/MOL000422/MOL000701/MOL002514/MOL002692/MOL002761/MOL005166/MOL007979/MOL012781/MOL012782/MOL012786/MOL012788/MOL012792/MOL012794/MOL012798/MOL012800	17	Moraceae	Morus
Mori Cortex	Mori Cortex	17/1011	74/13142	3.5e-05	0.000420831	0.00030685	MOL000098/MOL000415/MOL000422/MOL000701/MOL002514/MOL002692/MOL002761/MOL005166/MOL007979/MOL012781/MOL012782/MOL012786/MOL012788/MOL012792/MOL012794/MOL012798/MOL012800	17	Rosaceae	Rosa
Lunulatae Herba	Lunulatae Herba	11/1011	35/13142	3.94e-05	0.000460224	0.000335574	MOL000007/MOL000008/MOL000098/MOL000422/MOL004368/MOL010155/MOL010158/MOL010159/MOL010160/MOL010168/MOL010172	11	Euphorbiaceae	Euphorbia
Thalictri Glandulosissimi Et	Thalictri Glandulosissimi Et	17/1011	75/13142	4.2e-05	0.00047686	0.000347704	MOL002776/MOL004211/MOL008785/MOL008787/MOL008799/MOL008800/MOL008804/MOL008806/MOL008812/MOL008813/MOL008814/MOL008817/MOL008818/MOL008819/MOL008821/MOL008823/MOL008833	17	Ranunculaceae	Thalictrum Linn
Polygoni Avicularis Herba	Polygoni Avicularis Herba	10/1011	30/13142	5.02e-05	0.000553506	0.000403591	MOL000006/MOL000098/MOL000422/MOL000561/MOL000701/MOL002007/MOL002008/MOL004368/MOL007979/MOL012794	10	Polygonaceae	Polygonum
Trachelospermumjasminoides	Trachelospermumjasminoides	9/1011	25/13142	6.01e-05	0.000645321	0.000470538	MOL000006/MOL000007/MOL000008/MOL000522/MOL000525/MOL000527/MOL000531/MOL000533/MOL000536	9	Apocynaceae	Trachelospermum
Crataegi Folium	Crataegi Folium	10/1011	32/13142	9.35e-05	0.000961273	0.000700915	MOL000098/MOL000354/MOL000415/MOL000422/MOL000498/MOL002730/MOL004178/MOL004368/MOL004925/MOL008889	10	Rosaceae	Crataegus
Mori Follum	Mori Follum	15/1011	65/13142	9.44e-05	0.000961273	0.000700915	MOL000098/MOL000415/MOL000433/MOL000437/MOL002218/MOL003841/MOL003849/MOL003853/MOL003857/MOL003858/MOL003859/MOL003861/MOL003862/MOL003866/MOL003876	15	Moraceae	Morus
Microctis Folium	Microctis Folium	11/1011	39/13142	0.000119018	0.00118125	0.000861313	MOL000008/MOL000098/MOL000354/MOL000415/MOL000422/MOL000701/MOL002322/MOL003686/MOL004368/MOL004925/MOL006331	11	Tiliaceae	Microcos
Chrysanthemi Flos	Chrysanthemi Flos	16/1011	74/13142	0.000127701	0.00123652	0.000901609	MOL000006/MOL000007/MOL000008/MOL000009/MOL000010/MOL000098/MOL000354/MOL000422/MOL000768/MOL001689/MOL001790/MOL003044/MOL005734/MOL007260/MOL011580/MOL011811	16	Asteraceae	Chrysanthemum
Wikstroemiae Indicae Rasix	Wikstroemiae Indicae Rasix	8/1011	23/13142	0.000205629	0.00194368	0.00141724	MOL001677/MOL001735/MOL002083/MOL003097/MOL005573/MOL006078/MOL011118/MOL011121	8	Thymelaeaceae	Wikstroemia
Moslae Herba	Moslae Herba	14/1011	64/13142	0.000292155	0.00269733	0.00196677	MOL000006/MOL000008/MOL000098/MOL000239/MOL000422/MOL000561/MOL000737/MOL001689/MOL003044/MOL008206/MOL012100/MOL012101/MOL012105/MOL012108	14	Lamiaceae	Elsholtzia
Inulae Herba	Inulae Herba	10/1011	37/13142	0.000354663	0.00315706	0.00230198	MOL000006/MOL000098/MOL000437/MOL001695/MOL002721/MOL004112/MOL005305/MOL013015/MOL013016/MOL013021	10	Asteraceae	Inula L
Herba Selaginellae Moellendorfii	Herba Selaginellae Moellendorfii	6/1011	14/13142	0.000357853	0.00315706	0.00230198	MOL000008/MOL002020/MOL002037/MOL005984/MOL005985/MOL005986	6	Selaginellaceae	Selaginella
Nelumbinis Plumula	Nelumbinis Plumula	9/1011	31/13142	0.000389699	0.00336328	0.00245234	MOL000006/MOL000098/MOL000415/MOL004368/MOL007213/MOL008377/MOL009158/MOL009159/MOL009163	9	Nymphaeaceae	Nelumbo
Dolichos Lablab L	Dolichos Lablab L	5/1011	10/13142	0.000484453	0.00409208	0.00298375	MOL000006/MOL000007/MOL000008/MOL000009/MOL000010	5	Fabaceae	Lablab
Potentillae Chinensis Herba	Potentillae Chinensis Herba	8/1011	26/13142	0.000532341	0.0044029	0.00321039	MOL000008/MOL000098/MOL000354/MOL000422/MOL000561/MOL002008/MOL005889/MOL012788	8	Rosaceae	Potentilla
Equiseti Hiemalis Herba	Equiseti Hiemalis Herba	12/1011	53/13142	0.00056	0.00453714	0.00330827	MOL000006/MOL000008/MOL000098/MOL000422/MOL002035/MOL002823/MOL004020/MOL009282/MOL011949/MOL011953/MOL011954/MOL011959	12	Equisetaceae	Equisetum
Plantaginis Semen	Plantaginis Semen	12/1011	55/13142	0.000798518	0.00634024	0.004623	MOL000008/MOL000098/MOL000437/MOL001668/MOL001735/MOL002819/MOL003735/MOL004557/MOL007778/MOL007816/MOL007818/MOL007819	12	Plantaginaceae	Plantago
Ecliptae Herba	Ecliptae Herba	11/1011	48/13142	0.000846508	0.00646276	0.00471234	MOL000006/MOL000007/MOL000008/MOL000009/MOL000098/MOL001689/MOL001790/MOL003377/MOL003387/MOL003389/MOL003398	11	Asteraceae	Eclipta
Glechomae Herba	Glechomae Herba	11/1011	48/13142	0.000846508	0.00646276	0.00471234	MOL000006/MOL000007/MOL000008/MOL000009/MOL000098/MOL000415/MOL000422/MOL001689/MOL001790/MOL007932/MOL013333	11	Lamiaceae	Glechoma
Drynariae Rhizoma	Drynariae Rhizoma	14/1011	71/13142	0.000887459	0.00652446	0.00475733	MOL000006/MOL000009/MOL000422/MOL000561/MOL003517/MOL004178/MOL004362/MOL004525/MOL004527/MOL006585/MOL009011/MOL009062/MOL009069/MOL009070	14	Davalliaceae	Davallia
Lobeliae Chinensis Herba	Lobeliae Chinensis Herba	14/1011	71/13142	0.000887459	0.00652446	0.00475733	MOL000006/MOL000007/MOL000008/MOL000098/MOL000422/MOL001689/MOL001787/MOL001790/MOL002881/MOL003044/MOL005093/MOL005530/MOL012209/MOL012213	14	Campanulaceae	Lobelia
Andrographis Herba	Andrographis Herba	11/1011	49/13142	0.00101694	0.00734047	0.00535232	MOL000173/MOL002928/MOL002932/MOL003097/MOL008204/MOL008206/MOL008222/MOL008228/MOL008229/MOL008230/MOL008239	11	Acanthaceae	Andrographis
Flos Genkwa	Flos Genkwa	12/1011	57/13142	0.0011164	0.0079145	0.00577088	MOL000006/MOL000008/MOL000009/MOL000098/MOL000422/MOL000437/MOL000481/MOL005530/MOL005573/MOL005576/MOL005578/MOL012788	12	Thymelaeaceae	Daphne
Aurantii Fructus Immaturus	Aurantii Fructus Immaturus	13/1011	65/13142	0.00116765	0.00813259	0.0059299	MOL000006/MOL000008/MOL000010/MOL001803/MOL003051/MOL005814/MOL005828/MOL007879/MOL013277/MOL013278/MOL013279/MOL013430/MOL013433	13	Rutaceae	Citrus
Pyrrosiae Folium	Pyrrosiae Folium	7/1011	23/13142	0.00127928	0.00875642	0.00638477	MOL000098/MOL000422/MOL000437/MOL002312/MOL004525/MOL004527/MOL008479	7	Polypodiaceae	Pyrrosia
Papaveris Pericarpium	Papaveris Pericarpium	7/1011	24/13142	0.00168753	0.0113551	0.0082796	MOL006979/MOL006982/MOL009327/MOL009330/MOL009334/MOL009335/MOL009336	7	Papaveraceae	Papaver
Buddlejae Flos	Buddlejae Flos	10/1011	46/13142	0.00220487	0.0145889	0.0106375	MOL000006/MOL000007/MOL000008/MOL000009/MOL001689/MOL001790/MOL002819/MOL003051/MOL003735/MOL006676	10	Scrophulariaceae	Buddleja
Pteridis Multifidae Herba	Pteridis Multifidae Herba	6/1011	20/13142	0.00309499	0.0201428	0.0146872	MOL000006/MOL000008/MOL000098/MOL000415/MOL006346/MOL006348	6	Pteridaceae	Pteris
Fructus Ligustri Lucidi	Fructus Ligustri Lucidi	18/1011	119/13142	0.00423594	0.0266931	0.0194634	MOL000006/MOL000007/MOL000008/MOL000009/MOL000098/MOL000390/MOL000415/MOL000422/MOL005152/MOL005159/MOL005166/MOL005172/MOL005174/MOL005175/MOL005178/MOL005184/MOL005200/MOL005205	18	Oleaceae	Ligustrum
Paederiae Scandentis Herba	Paederiae Scandentis Herba	18/1011	119/13142	0.00423594	0.0266931	0.0194634	MOL000098/MOL000390/MOL000415/MOL000422/MOL000437/MOL000561/MOL001656/MOL001661/MOL001664/MOL001666/MOL001689/MOL001695/MOL001790/MOL002035/MOL004557/MOL007921/MOL010592/MOL010594	18	Rubiaceae	Paederia
Semen Aesculi	Semen Aesculi	7/1011	28/13142	0.00440484	0.0270642	0.0197339	MOL000098/MOL000422/MOL000701/MOL002587/MOL004456/MOL005077/MOL006710	7	Sapindaceae	Aesculus<U+00A0>L.
Lonicerae Japonicae Flos	Lonicerae Japonicae Flos	30/1011	236/13142	0.00443117	0.0270642	0.0197339	MOL000006/MOL000007/MOL000008/MOL000009/MOL000010/MOL000098/MOL000415/MOL000422/MOL000561/MOL000650/MOL000655/MOL001680/MOL002083/MOL002566/MOL003009/MOL003011/MOL003015/MOL003018/MOL003022/MOL003026/MOL003044/MOL003051/MOL003092/MOL003095/MOL003096/MOL003097/MOL003098/MOL003099/MOL003119/MOL004368	30	Caprifoliaceae	Lonicera
Citri Grandis Exocarpium	Citri Grandis Exocarpium	9/1011	44/13142	0.00555367	0.0334062	0.0243582	MOL000008/MOL000010/MOL000447/MOL001803/MOL005814/MOL005828/MOL013277/MOL013278/MOL013279	9	Rutaceae	Citrus
Rhododendronmolle	Rhododendronmolle	5/1011	16/13142	0.00568771	0.0337018	0.0245738	MOL000098/MOL000354/MOL000422/MOL000701/MOL005143	5	Ericaceae	Rhododendron
Hedyotis Diffusae Herba	Hedyotis Diffusae Herba	8/1011	37/13142	0.00618142	0.0355656	0.0259327	MOL000098/MOL000415/MOL001656/MOL001661/MOL001664/MOL001666/MOL001668/MOL004557	8	Rubiaceae	Hedyotis
Herbahypericiperforati	Herbahypericiperforati	8/1011	37/13142	0.00618142	0.0355656	0.0259327	MOL000006/MOL000098/MOL000415/MOL000422/MOL000437/MOL000701/MOL002008/MOL002037	8	Hypericaceae	Hypericum
Aloe	Aloe	10/1011	53/13142	0.00647082	0.0366988	0.026759	MOL000098/MOL000415/MOL005034/MOL005037/MOL005046/MOL005047/MOL005048/MOL005049/MOL005053/MOL005060	10	Asphodelaceae	Aloe
Radix Salviae	Radix Salviae	26/1011	202/13142	0.00657007	0.0367369	0.0267868	MOL000006/MOL000008/MOL000009/MOL000061/MOL002651/MOL002776/MOL007037/MOL007045/MOL007046/MOL007048/MOL007050/MOL007059/MOL007061/MOL007067/MOL007068/MOL007070/MOL007080/MOL007117/MOL007120/MOL007127/MOL007147/MOL007150/MOL007151/MOL007152/MOL007154/MOL007155	26	Lamiaceae	Salvia
Zanthoxylum Nitidum	Zanthoxylum Nitidum	10/1011	54/13142	0.00740808	0.0408473	0.029784	MOL000764/MOL001461/MOL002881/MOL002891/MOL004925/MOL005086/MOL005091/MOL005093/MOL005094/MOL005107	10	Rutaceae	Zanthoxylum
Fritiliariae Irrhosae Bulbus	Fritiliariae Irrhosae Bulbus	11/1011	63/13142	0.0080232	0.043633	0.0318151	MOL001787/MOL002687/MOL004440/MOL004649/MOL006948/MOL007549/MOL009027/MOL009573/MOL009574/MOL009577/MOL009595	11	Liliaceae	Fritillaria
Hordei Fructus Germinatus	Hordei Fructus Germinatus	11/1011	64/13142	0.00903388	0.0484655	0.0353388	MOL000006/MOL000009/MOL000433/MOL000498/MOL001787/MOL002083/MOL002322/MOL004925/MOL007180/MOL010854/MOL010864	11	Poaceae	Hordeum
